# Supplementary material for: Antibody responses to a suite of novel serological markers for malaria surveillance demonstrate strong correlation with clinical and parasitological infection across seasons and transmission settings in The Gambia
Source: BMC Med. 2020 Sep 25;18:304. doi: 10.1186/s12916-020-01724-5 (PMC7517687; doi:10.1186/s12916-020-01724-5)
Supplement: Supplementary file 4 — Additional file 4. Gambia serology endpoints study data. [file 12916_2020_1724_MOESM4_ESM.csv]

sample_id	participant_id	Etramp5.Ag1	EBA175	PfAMA1	HSP40.Ag1	PfMSP1.19	GEXP18	PfGLURP.R2	Rh2.2030	GST	Etramp5.Ag1_pos	EBA175_pos	PfAMA1_pos	HSP40.Ag1_pos	PfMSP1.19_pos	GEXP18_pos	PfGLURP.R2_pos	Rh2.2030_pos	visit_date	year	year_month	visit_type	clinical	rdt	pcr	age_group	temp	region	bednet
1	1	41.89142549	23.50982285	29.92085424	90.83316351	31.67999304	143.0262081	21.07651946	90.32254554	55	0	0	0	0	0	0	0	0	19/06/2013	2013	2013-06	Monthly	0	NA	0	2-5 years	36.6	1	1
2	1	79.67584848	31.34643047	39.70267197	188.8166807	53.31511024	312.182546	26.57474193	158.6535148	101	0	0	0	0	0	0	0	0	20/07/2013	2013	2013-07	Monthly	0	NA	0	2-5 years	37	1	1
3	1	83.78285098	29.38727857	37.4010678	179.9063905	54.86047575	310.3460197	24.74200111	153.9410341	102	0	0	0	0	0	0	0	0	17/08/2013	2013	2013-08	Monthly	0	NA	NA	2-5 years	36.5	1	1
4	1	76.39024648	31.34643047	33.3732605	195.0526174	95.4263205	343.8574271	22.90926028	230.9115512	105.5	0	0	0	0	0	0	0	0	17/09/2013	2013	2013-09	Monthly	0	NA	0	2-5 years	36.3	1	1
5	1	19744.11396	115.5899624	93.21496898	187.0347832	12194.15545	587.83631	8109.072172	398.9900272	100	1	0	0	0	1	0	1	0	21/10/2013	2013	2013-10	Monthly	0	NA	0	2-5 years	36.3	1	1
6	1	4889.875221	50.93794951	194.4855526	106.5975968	8455.333351	351.6595743	2183.211226	184.5721583	62	1	0	0	0	1	0	1	0	18/11/2013	2013	2013-11	Monthly	0	NA	0	2-5 years	36	1	1
7	1	67.35484098	258.6080514	3868.156323	311.8585085	2805.611091	400.7449417	1741.286935	1804.410808	143.5	0	0	0	0	0	0	1	0	11/12/2013	2013	2013-12	Monthly	0	NA	0	2-5 years	36.6	1	1
8	1	11832.94499	29.38727857	32.22245841	112.6030953	81.13168949	208.4096176	279.4929755	106.8162278	79	1	0	0	0	0	0	0	0	12/10/2013	2013	2013-10	PCD	1	1	0	2-5 years	39	1	1
9	2	2423.140132	2177.964648	10064.04267	442.8469799	2137.116396	1673.235331	13548.93032	1751.297585	196.5	1	1	1	0	0	1	1	0	11/12/2013	2013	2013-12	Monthly	0	NA	0	>15 years	35.8	1	1
10	3	129	51	1197.5	416.1306176	3047	547.2199276	917.5	121	168.5	0	0	0	0	0	0	1	0	12/12/2013	2013	2013-12	Monthly	0	NA	0	10-15 years	35.7	1	1
11	4	53	74	158	75	73	139.5	24	56	88.5	0	0	0	0	0	0	0	0	11/12/2013	2013	2013-12	Monthly	0	NA	0	>15 years	35.3	1	1
12	3	178.2464466	37	80.34865359	533.4192563	327.2897277	413.0613702	69.66644173	204.1542537	430	0	0	0	1	0	0	0	0	18/07/2013	2013	2013-07	Monthly	0	NA	0	10-15 years	36.5	1	1
13	4	56.28835157	120	407.2573912	74	89.74073178	115	38.15067047	106.9379424	82	0	0	0	0	0	0	0	0	20/07/2013	2013	2013-07	Monthly	0	NA	0	>15 years	37	1	1
14	5	267.875642	22	46	338.8417379	1282	453.9270257	59	131	218	0	0	0	0	0	0	0	0	20/06/2013	2013	2013-06	Monthly	0	NA	1	5-10 years	35.8	1	1
15	5	371.1740921	26	50	607.1403098	1782.5	720.4916697	70	242	395	0	0	0	1	0	0	0	0	18/07/2013	2013	2013-07	Monthly	0	NA	0	5-10 years	36.1	1	1
16	5	210.0985427	16	36	351.423106	1133.5	461.5261358	43	113	217.5	0	0	0	0	0	0	0	0	18/08/2013	2013	2013-08	Monthly	0	NA	0	5-10 years	36.6	1	1
17	5	213.6001851	17	43	338.8417379	1096	401.4540839	54	121	208	0	0	0	0	0	0	0	0	18/09/2013	2013	2013-09	Monthly	0	NA	0	5-10 years	36.2	1	1
18	5	184.7116355	16	35	323.8914683	1042	394.6048282	44	118.5	192	0	0	0	0	0	0	0	0	21/10/2013	2013	2013-10	Monthly	0	NA	0	5-10 years	36.9	1	1
19	5	229.3575758	17	35	275.0342627	783.5	170	50	91	154	0	0	0	0	0	0	0	0	12/12/2013	2013	2013-12	Monthly	0	NA	NA	5-10 years	36.6	1	1
20	6	166	53.80038135	1503	102.0799332	2865	183.5	11074.53175	98	54	0	0	0	0	0	0	1	0	20/06/2013	2013	2013-06	Monthly	0	NA	0	>15 years	36.8	1	1
21	6	151.5	57.06101052	1397	110.5865942	2872.5	183	8361.247583	85	59.5	0	0	0	0	0	0	1	0	18/07/2013	2013	2013-07	Monthly	0	NA	0	>15 years	37.3	1	1
22	6	179	61.95195428	1291.5	125.8985842	2658.5	354.9329558	8934.34241	91.5	73.5	0	0	0	0	0	0	1	0	18/08/2013	2013	2013-08	Monthly	0	2	0	>15 years	36.5	1	1
23	6	163	57.06101052	1330	101.229267	2367.5	187.5	8912.546849	85	50	0	0	0	0	0	0	1	0	18/09/2013	2013	2013-09	Monthly	0	NA	0	>15 years	35.6	1	1
24	6	131	44.01849383	1163	113.9892587	1966	173	5412.875196	78	64	0	0	0	0	0	0	1	0	21/10/2013	2013	2013-10	Monthly	0	NA	0	>15 years	36.4	1	1
25	7	457.1214027	10.74471383	1293.546475	2.904287173	230.3836739	382.4055164	5107.059904	234.3863238	176	1	0	0	0	0	0	1	0	12/12/2013	2013	2013-12	Monthly	0	NA	NA	>15 years	36.2	1	1
26	6	1623.638841	1041.203893	3303.156567	539.1724986	7906.264017	1364.374666	23638.21832	733.7043742	236.5	1	1	0	1	1	1	1	0	12/12/2013	2013	2013-12	Monthly	0	NA	NA	>15 years	36.4	1	1
27	8	3339.987931	12183.10836	18689.28095	634.5214743	19619.03147	966.4799911	16449.66936	9738.208974	435	1	1	1	1	1	1	1	1	12/12/2013	2013	2013-12	Monthly	0	NA	NA	>15 years	36.4	1	1
28	9	123.0127363	25.56450287	52.508652	8.889621596	118.456383	143.0836811	36.70004111	71.35896751	198	0	0	0	0	0	0	0	0	12/12/2013	2013	2013-12	Monthly	0	NA	NA	5-10 years	35.9	1	1
29	10	189.3282443	16.79953045	57.92621133	13.33179299	1448.525691	142.3703288	33.2047991	63.00161095	114	0	0	0	0	0	0	0	0	12/12/2013	2013	2013-12	Monthly	0	NA	NA	5-10 years	36.1	1	1
30	11	802.3670248	830.6871265	1411.065839	479.342552	437.4491622	488.5362426	3720.239349	2288.358543	981	1	0	0	0	0	0	1	1	12/12/2013	2013	2013-12	Monthly	0	NA	NA	>15 years	36.3	1	1
31	12	232.1534572	351.4105719	23239.17768	256.7135609	2473.617518	768.607788	17642.16786	2959.244598	202	0	0	1	0	0	1	1	1	12/12/2013	2013	2013-12	Monthly	0	NA	0	5-10 years	36.3	1	1
32	13	47	34.66172033	33	104.1965105	55	1122.916507	52.6900649	58.90514666	88	0	0	0	0	0	1	0	0	12/12/2013	2013	2013-12	Monthly	0	NA	0	1-2 years	35.8	1	1
33	14	1049	67.0126593	13604.53596	380.4468788	23979.42165	773.154312	11380.03166	1634.599772	89	1	0	1	0	1	1	1	0	12/12/2013	2013	2013-12	Monthly	0	NA	0	5-10 years	36.1	1	1
34	15	53	24.72480226	1909.143507	8.649417496	189.1597917	426.7810917	67	72.21295771	84	0	0	0	0	0	0	0	0	13/12/2013	2013	2013-12	Monthly	0	NA	0	2-5 years	37.1	1	1
35	8	445.4229734	3413.171814	13908.12698	245.4849112	3494.746311	409.7628505	4699.636568	1748.762356	196.5	1	1	1	0	0	0	1	0	18/07/2013	2013	2013-07	Monthly	0	NA	0	>15 years	36.5	1	1
36	13	375.2298589	46.46629631	166.1241638	99.03656146	99.18992251	990.3904307	64	160.172144	122	0	0	0	0	0	1	0	0	18/07/2013	2013	2013-07	Monthly	0	NA	0	1-2 years	35.3	1	1
37	10	431.5576668	58.08287039	235.3425654	172.2032448	5761.168102	438.8274811	59	309.8568263	161	0	0	0	0	0	0	0	0	18/07/2013	2013	2013-07	Monthly	0	NA	0	5-10 years	36	1	1
38	11	233.8934725	96.5	543.7576659	417.7969117	264.7305695	387.8066541	463	704.434675	441	0	0	0	0	0	0	0	0	18/07/2013	2013	2013-07	Monthly	0	NA	0	>15 years	36.3	1	1
39	15	239.301414	427.6499616	3007.605555	274.5822629	625.1144237	632.8982945	223	177.5	184	0	0	0	0	0	0	0	0	18/07/2013	2013	2013-07	Monthly	0	NA	0	2-5 years	36.4	1	1
40	7	677.3446804	562.2455545	3449.663691	280.6636118	540.9125886	725.9455244	11558.09184	1297.901738	182	1	0	0	0	0	0	1	0	18/07/2013	2013	2013-07	Monthly	0	NA	0	>15 years	36.3	1	1
41	12	77.06316723	72	14274.2956	200.8968823	498.4748637	697.3253797	726	1647.419449	139	0	0	1	0	0	0	1	0	18/07/2013	2013	2013-07	Monthly	0	NA	0	5-10 years	35.8	1	1
42	9	81.30539671	21	56.71669665	85	80.50271527	153	43.12684488	112.7709211	89	0	0	0	0	0	0	0	0	18/07/2013	2013	2013-07	Monthly	0	NA	0	5-10 years	36	1	1
43	16	26.28481599	121.4674181	1133.540055	79.57285399	800.8856777	99.43726852	43.98577975	381.7109316	35	0	0	0	0	0	0	0	0	20/06/2013	2013	2013-06	Monthly	0	NA	0	10-15 years	36.8	1	1
44	16	55.85523399	186.1194309	12439.8979	779.8703103	1070.938301	342.4804944	404.1193514	391.1358928	184	0	0	1	1	0	0	0	0	18/07/2013	2013	2013-07	Monthly	0	NA	0	10-15 years	36.6	1	1
45	16	29.15971774	116.5695383	1111.099414	99.84141113	725.5491089	113.0588122	47.65126139	355.0068746	59	0	0	0	0	0	0	0	0	18/08/2013	2013	2013-08	Monthly	0	NA	0	10-15 years	36.9	1	1
46	16	29.57041799	107.7533547	1092.686581	94.58660002	680.733509	128.0425102	44.90215016	322.0195102	53	0	0	0	0	0	0	0	0	18/09/2013	2013	2013-09	Monthly	0	NA	0	10-15 years	36.6	1	1
47	16	1684.416915	1602.496302	10236.46199	797.3527424	16810.51217	969.5665299	630.0046578	2191.643262	70	1	1	1	1	1	1	0	0	22/10/2013	2013	2013-10	Monthly	0	NA	0	10-15 years	37	1	1
48	16	887.7256597	1168.791471	11397.06021	788.612545	12755.61482	629.3839651	466.4325394	2654.767487	115.5	1	1	1	1	1	0	0	1	19/11/2013	2013	2013-11	Monthly	0	NA	0	10-15 years	36.3	1	1
49	16	320.3461949	595.5231304	6716.30204	410.5980068	5451.276851	338.8085571	185.1068231	1658.995343	72.5	0	0	1	0	0	0	0	0	12/12/2013	2013	2013-12	Monthly	0	NA	0	10-15 years	35.8	1	1
50	16	1436.054406	237.0573804	2126.60711	185.698305	6755.203564	343.8574271	143.8701546	173.5763701	93	1	0	0	0	0	0	0	0	10/10/2013	2013	2013-10	PCD	1	1	1	10-15 years	38.3	1	1
51	17	197.8427944	22	39	370.2805702	253	437.9641895	55	126.5	233	0	0	0	0	0	0	0	0	20/06/2013	2013	2013-06	Monthly	0	NA	0	10-15 years	36.3	1	1
52	17	138.314874	18	34	299.4764079	149	151	40	88	178	0	0	0	0	0	0	0	0	18/07/2013	2013	2013-07	Monthly	0	2	0	10-15 years	38.3	1	1
53	17	176.8329401	21	44	367.1388906	196	377.8574675	49	113	230	0	0	0	0	0	0	0	0	18/08/2013	2013	2013-08	Monthly	0	NA	0	10-15 years	36.3	1	1
54	17	155.8230858	18	37	319.955427	159.5	163	39	88	199	0	0	0	0	0	0	0	0	18/09/2013	2013	2013-09	Monthly	0	NA	0	10-15 years	36.5	1	1
55	17	133.0624104	16	35	335.6951991	176.5	379.3802312	40	87	194.5	0	0	0	0	0	0	0	0	21/10/2013	2013	2013-10	Monthly	0	NA	0	10-15 years	36	1	1
56	17	116.4296091	17	34	266.3549137	121	134	34	78	152	0	0	0	0	0	0	0	0	14/12/2013	2013	2013-12	Monthly	0	NA	0	10-15 years	36.3	1	1
57	18	26.74798384	7.791324612	340.424998	49.29657013	309.0125059	75.26807145	10.72147821	30.04306357	38	0	0	0	0	0	0	0	0	20/06/2013	2013	2013-06	Monthly	0	NA	0	>15 years	36	1	1
58	18	40.88620387	12.46611938	22.18655791	120.9898039	108.7386444	121.8625919	13.27421112	46.481721	144	0	0	0	0	0	0	0	0	18/07/2013	2013	2013-07	Monthly	0	2	0	>15 years	36	1	1
59	18	61.90247688	16.36178169	31.893177	164.337047	174.631017	181.2426841	18.89022352	75.95793431	214	0	0	0	0	0	0	0	0	18/08/2013	2013	2013-08	Monthly	0	NA	0	>15 years	36.2	1	1
60	18	54.26019578	14.80351676	24.95987765	136.8247233	134.056896	152.3282398	13.7847577	59.23585176	166	0	0	0	0	0	0	0	0	18/09/2013	2013	2013-09	Monthly	0	NA	0	>15 years	36	1	1
61	18	49.67482713	17.14091415	33.27983687	132.6572421	131.4601522	146.951949	20.42186327	58.38557637	168	0	0	0	0	0	0	0	0	22/10/2013	2013	2013-10	Monthly	0	NA	0	>15 years	35.8	1	1
62	18	56.55288011	14.80351676	29.11985726	161.0015874	135.0306749	159.4966276	15.82694403	61.50325278	208	0	0	0	0	0	0	0	0	19/11/2013	2013	2013-11	Monthly	0	NA	0	>15 years	36	1	1
63	18	56.55288011	21.03657645	58.93304446	145.9941672	401.8460949	171.1452577	53.60739107	64.90435432	184	0	0	0	0	0	0	0	0	12/12/2013	2013	2013-12	Monthly	0	NA	NA	>15 years	35.6	1	1
64	19	24	21.19408962	19	86.76794318	33	126	17	29	44	0	0	0	0	0	0	0	0	20/06/2013	2013	2013-06	Monthly	0	NA	1	2-5 years	36.8	1	1
65	19	22	21.19408962	20	81.66394652	25	105	18	24	41	0	0	0	0	0	0	0	0	18/07/2013	2013	2013-07	Monthly	0	NA	0	2-5 years	36.6	1	1
66	19	21	17.93346045	18	74.85861764	25	82	17	23	35	0	0	0	0	0	0	0	0	18/08/2013	2013	2013-08	Monthly	0	NA	0	2-5 years	36.3	1	1
67	19	26	21.19408962	22	90.17060762	29	96	19	28	54	0	0	0	0	0	0	0	0	18/09/2013	2013	2013-09	Monthly	0	NA	0	2-5 years	36.6	1	1
68	19	23	19.56377503	22	91.87193984	26	99.5	19.5	27	50	0	0	0	0	0	0	0	0	21/10/2013	2013	2013-10	Monthly	0	NA	0	2-5 years	36.9	1	1
69	19	22	19.56377503	19	78.26128208	25	91	17	25	41	0	0	0	0	0	0	0	0	14/12/2013	2013	2013-12	Monthly	0	NA	0	2-5 years	36.7	1	1
70	20	219.7017595	1195.199508	18904.97179	140.8200728	7545.764867	577.0343131	1904.84313	5308.984467	277.5	0	1	1	0	0	0	1	1	12/12/2013	2013	2013-12	Monthly	0	NA	NA	>15 years	35	1	1
71	21	107.3197535	27.0253316	2336.615178	184.6822747	337.6473278	400.2488074	835.3628405	82.44294363	279.5	0	0	0	0	0	0	1	0	12/12/2013	2013	2013-12	Monthly	0	NA	NA	>15 years	35.4	1	1
72	22	108.8434607	176.5794416	13891.40396	880.9753475	1290.849502	235.6851235	308.6891785	234.7697665	235	0	0	1	1	0	0	0	0	14/12/2013	2013	2013-12	Monthly	0	NA	0	>15 years	36.6	1	1
73	23	68	34.08402499	30	93.95603383	104	366.9274087	48.92648883	70.68617599	132	0	0	0	0	0	0	0	0	14/12/2013	2013	2013-12	Monthly	0	NA	0	10-15 years	35.6	1	1
74	24	38	33.50632965	24	82.74428776	42	455.496908	43.28112474	41.23360266	59	0	0	0	0	0	0	0	0	13/12/2013	2013	2013-12	Monthly	0	NA	0	2-5 years	36.4	1	0
75	23	64.21930603	90	2753.4791	177.1138724	1859.176519	271.8629293	69	625.6918336	83	0	0	0	0	0	0	0	0	18/07/2013	2013	2013-07	Monthly	0	NA	1	10-15 years	36	1	1
76	22	260.9331803	1949.452963	22759.85084	408.1015929	12956.66766	786.7336046	3654.954231	8291.470298	260	0	1	1	0	1	1	1	1	18/07/2013	2013	2013-07	Monthly	0	NA	0	>15 years	36.3	1	1
77	20	136.5505244	18	64.54096924	212.4783179	216.2303125	346.4741201	28	97	120	0	0	0	0	0	0	0	0	18/07/2013	2013	2013-07	Monthly	0	NA	0	>15 years	36	1	1
78	25	120.3945297	49	2819.716385	254.3438492	220.3926795	609.8174302	2373.611154	803.5815576	136	0	0	0	0	0	0	1	0	18/07/2013	2013	2013-07	Monthly	0	NA	0	>15 years	36.2	1	1
79	21	61	26	3262.93602	369.2066059	412.1042048	572.3502367	959	241	175	0	0	0	0	0	0	1	0	18/07/2013	2013	2013-07	Monthly	0	NA	0	>15 years	36.5	1	1
80	24	100	21.5	45	240.7810759	213.7549847	2633.410225	35	109	157	0	0	0	0	0	1	0	0	18/07/2013	2013	2013-07	Monthly	0	NA	0	2-5 years	35.4	1	0
81	26	47.3821428	20.25744399	18.0265783	121.823118	57.12836244	188.0717775	10.72147821	37.4121169	100	0	0	0	0	0	0	0	0	20/06/2013	2013	2013-06	Monthly	0	2	0	1-2 years	35.8	1	1
82	26	50.43905524	28.0487686	24.95987765	133.4907158	76.60394054	287.1655055	15.82694403	49.31597228	138.5	0	0	0	0	0	0	0	0	18/07/2013	2013	2013-07	Monthly	0	NA	0	1-2 years	35.5	1	1
83	26	42.79677414	30.38616599	18.0265783	95.16285816	51.93487495	182.0962899	11.74257138	33.44416511	92	0	0	0	0	0	0	0	0	18/08/2013	2013	2013-08	Monthly	0	NA	0	1-2 years	35.7	1	1
84	26	35.15449304	14.80351676	16.63991844	81.19435079	44.79382964	162.465519	10.72147821	33.44416511	84.5	0	0	0	0	0	0	0	0	18/09/2013	2013	2013-09	Monthly	0	NA	0	1-2 years	36.5	1	1
85	26	48.14637091	17.92004661	22.18655791	119.3232103	77.25312648	368.4402771	12.76366454	51.01652305	119	0	0	0	0	0	0	0	0	22/10/2013	2013	2013-10	Monthly	0	0	0	1-2 years	36.3	1	1
86	26	70.30898609	22.59484137	22.87988785	132.6572421	77.90231242	534.2542854	14.29530429	49.31597228	135	0	0	0	0	0	0	0	0	19/11/2013	2013	2013-11	Monthly	0	NA	0	1-2 years	35.3	1	1
87	26	45.85368658	16.36178169	21.49322798	114.3237073	64.26940774	246.9980744	12.76366454	43.64746972	109	0	0	0	0	0	0	0	0	13/12/2013	2013	2013-12	Monthly	0	NA	0	1-2 years	36.1	1	1
88	27	51.20328335	16.36178169	1526.895925	128.4900434	767.9869633	170.2492092	328.281452	116.2043025	133.5	0	0	0	0	0	0	0	0	20/06/2013	2013	2013-06	Monthly	0	2	0	>15 years	36	1	1
89	27	50.43905524	17.14091415	1178.65113	119.3232103	653.7302384	155.9124337	271.1002349	108.8352492	122	0	0	0	0	0	0	0	0	18/07/2013	2013	2013-07	Monthly	0	NA	0	>15 years	36	1	1
90	27	68.01630176	20.64701022	1651.312444	164.337047	873.155085	206.000917	404.8634393	10.34606853	195	0	0	0	0	0	0	0	0	18/08/2013	2013	2013-08	Monthly	0	NA	0	>15 years	36.2	1	1
91	27	80.24395151	25.71137122	2388.303676	220.2320186	988.7101818	291.8676636	378.8255636	3.110358438	265	0	0	0	0	0	0	0	0	18/09/2013	2013	2013-09	Monthly	0	NA	0	>15 years	36.6	1	1
92	27	44.32523036	21.03657645	1060.295682	127.6566377	680.9960477	197.0358363	280.2900733	132.6429599	118	0	0	0	0	0	0	0	0	22/10/2013	2013	2013-10	Monthly	0	NA	0	>15 years	36.9	1	1
93	27	92.47160127	35.84009321	2920.158696	247.7821443	1319.79501	307.6867984	546.795389	57.80188585	301.5	0	0	0	0	0	0	0	0	19/11/2013	2013	2013-11	Monthly	0	NA	0	>15 years	35.4	1	1
94	27	70.30898609	28.0487686	1633.137858	182.685112	885.4896178	262.3783325	412.0110914	9.343866016	202.5	0	0	0	0	0	0	0	0	13/12/2013	2013	2013-12	Monthly	0	NA	0	>15 years	36.2	1	1
95	28	77.56915313	16.36178169	284.9586032	79.26115197	117.5026546	111.1100102	6.938047625	47.61542151	67	0	0	0	0	0	0	0	0	20/06/2013	2013	2013-06	Monthly	0	NA	0	>15 years	37	1	1
96	28	114.2521024	26.49050368	385.4914438	151.8299655	245.7168771	203.4393592	62.5631979	109.6855245	144.5	0	0	0	0	0	0	0	0	18/07/2013	2013	2013-07	Monthly	0	2	0	>15 years	37.2	1	1
97	28	166.6017279	26.49050368	444.7711532	184.3533693	278.1761739	227.3506539	254.3254502	117.9048533	191	0	0	0	0	0	0	0	0	18/08/2013	2013	2013-08	Monthly	0	NA	0	>15 years	36.3	1	1
98	28	116.9269008	20.25744399	413.2246411	155.1649486	223.6445552	193.1939736	159.5141433	99.19879481	148	0	0	0	0	0	0	0	0	18/09/2013	2013	2013-09	Monthly	0	NA	0	>15 years	37.1	1	1
99	28	95.5285137	20.25744399	363.9982158	118.4899309	183.7196201	171.426839	15.57554301	79.35903585	107.5	0	0	0	0	0	0	0	0	22/10/2013	2013	2013-10	Monthly	0	NA	0	>15 years	36.7	1	1
100	28	136.7968316	21.81570891	502.3175378	176.8465389	240.8479826	193.1939736	480.2124214	100.8993456	176	0	0	0	0	0	0	0	0	19/11/2013	2013	2013-11	Monthly	0	NA	0	>15 years	36.2	1	1
101	28	126.0976381	21.81570891	375.7848247	226.074871	342.1209887	282.0363014	69.47874001	6.750488172	220	0	0	0	0	0	0	0	0	14/12/2013	2013	2013-12	Monthly	0	NA	0	>15 years	36.3	1	1
102	29	178.3259779	25	1810.512626	424.6440181	1265.747366	858.2822558	1646.925591	606.6948111	200	0	0	0	0	0	1	1	0	20/06/2013	2013	2013-06	Monthly	0	NA	0	10-15 years	36.7	1	1
103	29	561.5937512	63	3101.331183	1136.888027	2981.295759	2248.031468	2685.375429	1706.2858	691	1	0	0	1	0	1	1	0	18/07/2013	2013	2013-07	Monthly	0	2	0	10-15 years	37.8	1	1
104	29	3864.544145	116	2719.481895	414.1165052	11417.49867	1000.973711	28171.73296	557.2569126	198	1	0	0	0	1	1	1	0	03/08/2013	2013	2013-08	PCD	1	1	1	10-15 years	39.5	1	1
105	29	13678.50544	1192.399219	22226.98417	4216.579903	22109.74947	10937.67041	35865.37169	15510.71533	579	1	1	1	1	1	1	1	1	18/08/2013	2013	2013-08	Monthly	0	NA	0	10-15 years	36.3	1	1
106	29	4616.473838	178	15074.96811	2465.873657	15024.51348	4675.507427	25627.02295	6805.971663	413	1	0	1	1	1	1	1	1	18/09/2013	2013	2013-09	Monthly	0	NA	0	10-15 years	36.9	1	1
107	29	1095.906289	48.5	7873.605318	1487.802023	6433.003374	1782.044889	10608.55516	2648.249759	259	1	0	1	1	0	1	1	1	22/10/2013	2013	2013-10	Monthly	0	NA	0	10-15 years	36.9	1	1
108	29	479.0847167	50	6460.277476	1571.748774	3459.588226	2099.097726	4416.738294	2392.147852	453	1	0	1	1	0	1	1	1	14/12/2013	2013	2013-12	Monthly	0	NA	0	10-15 years	36.3	1	1
109	30	111	23	67	570.1633425	593	181.5	51	61	91.5	0	0	0	1	0	0	0	0	13/12/2013	2013	2013-12	Monthly	0	NA	0	5-10 years	36.3	1	1
110	31	41	25	26	61	41	432.0218355	27	79	74	0	0	0	0	0	0	0	0	14/12/2013	2013	2013-12	Monthly	0	NA	0	1-2 years	36.2	1	1
111	32	51	23.10781355	27	127.1810349	99.5	544.8759433	50.80827686	72.45333039	92	0	0	0	0	0	0	0	0	14/12/2013	2013	2013-12	Monthly	0	NA	0	2-5 years	36.5	1	1
112	33	87	1820.905438	17275.50831	92.18339038	7085.5	353.3638426	7469.769243	10736.23238	97.5	0	1	1	0	0	0	1	1	13/12/2013	2013	2013-12	Monthly	0	NA	0	>15 years	36.3	1	1
113	31	62.39387954	27.10533952	57.3523899	68.25031326	54.35064247	360.1384283	33	127.756353	66	0	0	0	0	0	0	0	0	18/07/2013	2013	2013-07	Monthly	0	NA	0	1-2 years	35.7	1	1
114	32	254.1732533	38	77.44916309	594.3489935	947.1022411	945.0600563	40	747.7028621	402	0	0	0	1	0	1	0	0	18/07/2013	2013	2013-07	Monthly	0	2	0	2-5 years	38.5	1	1
115	33	162.6107934	647.3294813	23923.18699	229.4870527	5961.16008	471.4315419	11016.57249	13267.92499	158	0	0	1	0	0	0	1	1	18/07/2013	2013	2013-07	Monthly	0	NA	0	>15 years	36.3	1	1
116	34	134.4666176	57	7926.631974	189.4041824	435.5064925	182.5	3141.431563	324.7024797	94	0	0	1	0	0	0	1	0	18/07/2013	2013	2013-07	Monthly	0	NA	0	10-15 years	36.3	1	1
117	30	158.7018801	23	69.32040702	247.4410203	248.106729	449.5491418	77.96006575	225.5418422	148	0	0	0	0	0	0	0	0	18/07/2013	2013	2013-07	Monthly	0	NA	0	5-10 years	36.5	1	1
118	26	55	37	34	199.0367306	152.1319261	738.1223607	32	78	138.5	0	0	0	0	0	1	0	0	18/07/2013	2013	2013-07	Monthly	0	NA	0	1-2 years	35.5	1	1
119	35	345.3402333	34	128.3936243	381.3432081	10510.31026	411.0927499	459.9521921	605.427604	205	0	0	0	0	1	0	0	0	13/12/2013	2013	2013-12	Monthly	0	0	0	5-10 years	38	1	1
120	35	182.3183505	21	79.63655178	200.2413183	9533.114498	176.166156	305.4710953	291.3390819	64	0	0	0	0	1	0	0	0	15/12/2013	2013	2013-12	PCD	1	1	NA	5-10 years	37.2	1	1
121	35	61.21638047	15	43.88136527	70	84.86811839	224.7017296	36.65653144	85.48272462	70	0	0	0	0	0	0	0	0	20/06/2013	2013	2013-06	Monthly	0	NA	0	5-10 years	36.5	1	1
122	35	85.1706163	20	63.38419428	228.5738047	155.1874165	330.760946	52.36647348	143.0527228	129	0	0	0	0	0	0	0	0	19/07/2013	2013	2013-07	Monthly	0	NA	0	5-10 years	36.3	1	1
123	35	23.95423583	10	29.25424351	39	30.31004228	68.30932581	27.92878586	33.14636261	31	0	0	0	0	0	0	0	0	18/08/2013	2013	2013-08	Monthly	0	NA	0	5-10 years	35	1	1
124	35	154.371742	33	78.01131603	278.0718604	243.6927399	453.0384347	76.80416111	219.8127205	183	0	0	0	0	0	0	0	0	20/09/2013	2013	2013-09	Monthly	0	NA	0	5-10 years	36.6	1	1
125	35	126.4251336	37	74.76084453	259.2296398	204.8958858	385.2170145	92.51410315	176.1990854	155	0	0	0	0	0	0	0	0	24/09/2013	2013	2013-09	PCD	1	1	1	5-10 years	39.8	1	1
126	35	1487.338714	93	186.9021113	319.2177529	14712.65487	427.7608154	1708.892585	653.5650798	194	1	0	0	0	1	0	1	0	28/10/2013	2013	2013-10	Monthly	0	NA	0	5-10 years	36.5	1	1
127	35	513.0198841	52	170.6497538	516.3108112	12103.15556	517.3103831	702.5835192	776.9144543	303	1	0	0	1	1	0	1	0	14/11/2013	2013	2013-11	PCD	1	1	0	5-10 years	36.3	1	1
128	35	346.0056287	33	125.1431528	306.2975717	10826.1409	357.6019267	474.7893596	549.6480655	153	0	0	0	0	1	0	0	0	30/11/2013	2013	2013-11	PCD	1	1	NA	5-10 years	37.8	1	1
129	36	57	29.34566255	235	101.6343818	100	162	25	94	103	0	0	0	0	0	0	0	0	19/08/2013	2013	2013-08	Monthly	0	NA	0	10-15 years	36	1	0
130	36	58	27.71534797	244	101.6343818	95	183	24	93.5	113	0	0	0	0	0	0	0	0	18/09/2013	2013	2013-09	Monthly	0	NA	0	10-15 years	36.4	1	0
131	36	429.5	78.25510014	5613.182055	327.8971425	7319	529.3262611	4838.229443	10364.59904	114.5	0	0	1	0	0	0	1	1	21/10/2013	2013	2013-10	Monthly	0	NA	0	10-15 years	36	1	0
132	36	114.5	39.12755007	982	162.2785936	1829	406.1560657	501	4088.744318	106	0	0	0	0	0	0	0	1	19/11/2013	2013	2013-11	Monthly	0	NA	0	10-15 years	35.8	1	0
133	36	115	44.01849383	932	186.8666422	1376	514.9362561	374	4444.642305	129	0	0	0	0	0	0	0	1	12/12/2013	2013	2013-12	Monthly	0	NA	0	10-15 years	35.5	1	0
134	36	48	30.97597714	199.5	132.775219	265.5	171.5	877	73	87.5	0	0	0	0	0	0	1	0	24/09/2013	2013	2013-09	PCD	1	1	1	10-15 years	38.2	1	0
135	37	64.5	24	769	75	75.5	366.4092544	42	552.7456712	93	0	0	0	0	0	0	0	0	14/12/2013	2013	2013-12	Monthly	0	NA	0	>15 years	36.4	1	1
136	38	78	257.2923089	1792	113.3903203	980	482.6286849	718.8430282	3845.814986	89	0	0	0	0	0	0	1	1	14/12/2013	2013	2013-12	Monthly	0	NA	0	>15 years	35.5	1	1
137	39	146	463.5154964	3747.936016	117.9872251	1315	134	1347.360231	554.4999199	67	0	0	0	0	0	0	1	0	14/12/2013	2013	2013-12	Monthly	0	0	0	>15 years	37.5	1	1
138	40	51	53.14797117	272	75.08277963	815	361.3423725	167.4791349	65.97376426	49	0	0	0	0	0	0	0	0	13/12/2013	2013	2013-12	Monthly	0	NA	0	>15 years	36.6	1	1
139	41	32	21.95242287	25	91.93809751	48	2932.233687	624.7536266	36.52119093	72	0	0	0	0	0	1	0	0	13/12/2013	2013	2013-12	Monthly	0	NA	0	1-2 years	36	1	1
140	42	77	34.66172033	28	117.0011996	107	1496.849533	50.80827686	75.39858773	140.5	0	0	0	0	0	1	0	0	13/12/2013	2013	2013-12	Monthly	0	NA	0	2-5 years	36.3	1	1
141	43	35	21.95242287	43	79.67968451	637	99	67.74436915	41.82265413	49.5	0	0	0	0	0	0	0	0	13/12/2013	2013	2013-12	Monthly	0	NA	0	5-10 years	36.5	1	1
142	42	146.4730684	44.7422161	40.98844556	205.3497463	150.1834494	1234.036329	34.46251439	111.2364208	279	0	0	0	0	0	1	0	0	19/07/2013	2013	2013-07	Monthly	0	NA	0	2-5 years	36.5	1	1
143	40	198.5727958	197	1050.834352	193.5525731	3631.860204	701.6452901	353.3083831	308.1757068	95	0	0	0	0	0	0	0	0	19/07/2013	2013	2013-07	Monthly	0	NA	0	>15 years	36.3	1	1
144	41	95.3774846	19	64.59401563	239.1557387	87.10129849	1499.680054	2070.917917	188.5996439	143	0	0	0	0	0	1	1	0	19/07/2013	2013	2013-07	Monthly	0	NA	0	1-2 years	35.3	1	1
145	44	86.05829288	6.755571652	4989.819784	12.22510827	5128.135382	87.98583591	276.1241188	10480.60796	148	0	0	1	0	0	0	0	1	12/12/2013	2013	2013-12	Monthly	0	0	NA	>15 years	36.3	1	1
146	45	636	130	152	590.7534773	8292	5062.926736	806	269	498	1	0	0	1	1	1	1	0	14/12/2013	2013	2013-12	Monthly	0	NA	1	1-2 years	35.7	1	1
147	46	53	24	185	73	80	164	30	71	87	0	0	0	0	0	0	0	0	14/12/2013	2013	2013-12	Monthly	0	NA	0	10-15 years	35.3	1	1
148	47	46.5	20.7970322	23	104.1965105	44	151	41.3993367	49.4803232	66	0	0	0	0	0	0	0	0	14/12/2013	2013	2013-12	Monthly	0	NA	0	5-10 years	36.6	1	1
149	48	831.5	30.44813612	65.86498052	168.0956184	5062.681168	326.9454677	162	46.29035751	71	1	0	0	0	0	0	0	0	14/12/2013	2013	2013-12	Monthly	0	NA	0	2-5 years	35.8	1	1
150	49	2571.684925	1316.993165	7279.831803	402.2829919	3227.40611	571.1932669	4176.008189	1376.425455	197	1	1	1	0	0	0	1	0	14/12/2013	2013	2013-12	Monthly	0	NA	0	>15 years	36.8	1	1
151	49	609.5169621	1459.191373	3299.373808	594.7644442	523.716644	521.2035513	281.7110188	711.4615466	492.5	1	1	0	1	0	0	0	0	19/07/2013	2013	2013-07	Monthly	0	NA	0	>15 years	36	1	1
152	45	54.33678344	44.7422161	33.65367109	89.25857863	65.4645805	626.2805342	31.2566991	75.21700833	101	0	0	0	0	0	0	0	0	19/07/2013	2013	2013-07	Monthly	0	NA	0	1-2 years	35.8	1	1
153	47	87.559658	16	39.3865949	218.4339163	79.18299863	171	34.83322087	138.047162	107	0	0	0	0	0	0	0	0	20/07/2013	2013	2013-07	Monthly	0	NA	0	5-10 years	37	1	1
154	44	67.23330882	200	6016.190551	86	7363.359014	144	437.0739856	12120.89638	66	0	0	1	0	0	0	0	1	19/07/2013	2013	2013-07	Monthly	0	NA	0	>15 years	35.8	1	1
155	48	157.9200975	18	56.71669665	88	76.54356534	374.5617166	48.10301929	134.1585096	103	0	0	0	0	0	0	0	0	19/07/2013	2013	2013-07	Monthly	0	NA	0	2-5 years	36.5	1	1
156	50	90.68678864	557.2811457	1143.786716	601.8632391	162.3251472	181	268.7134181	540.7948063	91	0	0	0	1	0	0	0	0	19/07/2013	2013	2013-07	Monthly	0	NA	0	>15 years	36	1	1
157	51	275.8863476	35.84009321	56.15972472	335.9472675	3532.869868	1752.103537	74.02925434	108.8352492	517	0	0	0	0	0	1	0	0	21/06/2013	2013	2013-06	Monthly	0	2	0	1-2 years	36.7	1	1
158	51	225.4472923	33.50269583	61.7063642	323.403852	2167.631843	1784.77741	47.99137868	108.8352492	529.5	0	0	0	0	0	1	0	0	19/07/2013	2013	2013-07	Monthly	0	NA	0	1-2 years	37	1	1
159	51	153.60985	1171.020753	623.3036114	216.0589211	170.7359014	902.7113335	6758.028828	148.231342	189	0	1	0	0	0	1	1	0	18/08/2013	2013	2013-08	Monthly	0	0	0	1-2 years	37.7	1	1
160	51	220.8619237	34.28182829	58.23971452	352.2576642	1356.474015	1816.155519	37.26990046	11.25011163	553	0	0	0	0	0	1	0	0	18/09/2013	2013	2013-09	Monthly	0	NA	0	1-2 years	36.6	1	1
161	51	131.4472349	22.59484137	39.51980628	200.2039606	1404.838367	892.3672835	24.50623592	142.2794143	291	0	0	0	0	0	1	0	0	28/10/2013	2013	2013-10	Monthly	0	NA	0	1-2 years	37.1	1	1
162	51	133.7399192	22.59484137	42.29312602	205.2103087	1357.123201	1117.671888	24.50623592	125.8407568	298	0	0	0	0	0	1	0	0	25/11/2013	2013	2013-11	Monthly	0	NA	0	1-2 years	36.6	1	1
163	51	140.6179722	50.64360998	48.53309544	256.1332887	1367.510176	1106.001873	28.08006199	146.8142163	381	0	0	0	0	0	1	0	0	17/12/2013	2013	2013-12	Monthly	0	NA	0	1-2 years	36.1	1	1
164	52	1242.958682	146	5689.194552	1496.769744	17721.46688	1822.206769	4495.792898	8216.582563	85	1	0	1	1	1	1	1	1	21/06/2013	2013	2013-06	Monthly	0	NA	1	>15 years	35.3	1	1
165	52	838.3982542	7397.040095	14585.81992	699.767301	5064.201864	803.599569	9892.905492	14398.64473	292	1	1	1	1	0	1	1	1	19/07/2013	2013	2013-07	Monthly	0	NA	0	>15 years	36.1	1	1
166	52	326.709161	6832.892375	9910.981764	527.3834524	3258.329545	533.9340531	12962.41107	9542.811204	181	0	1	1	1	0	0	1	1	17/08/2013	2013	2013-08	PCD	1	1	1	>15 years	36.7	1	1
167	52	503.0389525	81	212.9058833	831.7838847	3953.641915	4424.690454	204.2292466	587.6843006	922.5	1	0	0	1	0	1	0	0	18/08/2013	2013	2013-08	Monthly	0	NA	NA	>15 years	36.1	1	1
168	52	699.9960027	9635.836519	14649.52935	1113.024619	5510.365687	1031.616428	25445.76017	13465.80208	509	1	1	1	1	0	1	1	1	18/09/2013	2013	2013-09	Monthly	0	NA	0	>15 years	36.3	1	1
169	52	604.1790594	5645.229536	13306.9513	1058.965669	4105.192126	1096.238378	17518.30683	12069.60002	527.5	1	1	1	1	0	1	1	1	28/10/2013	2013	2013-10	Monthly	0	NA	0	>15 years	35.7	1	1
170	52	397.906473	2848.836284	9347.411361	740.7765977	2520.583116	850.8806728	11208.2285	8304.535635	409.5	0	1	1	1	0	1	1	1	25/11/2013	2013	2013-11	Monthly	0	NA	0	>15 years	36.1	1	1
171	52	259.5042215	1873.715152	7110.138094	535.5391321	1717.366996	571.7367264	7449.593764	5881.752797	297	0	1	1	1	0	0	1	1	17/12/2013	2013	2013-12	Monthly	0	NA	1	>15 years	36.3	1	1
172	52	285.1974223	1894.730969	5451.276791	458.8182247	1527.068833	401.2897567	4105.447876	4719.392482	297	0	1	1	0	0	0	1	1	17/12/2013	2013	2013-12	Monthly	0	NA	1	>15 years	36.3	1	1
173	53	51	33.50632965	4087.465713	127.6380053	446.5	149	107.2619178	262.7169541	114	0	0	1	0	0	0	0	0	13/12/2013	2013	2013-12	Monthly	0	NA	0	>15 years	35.8	1	1
174	54	62	420.9939313	8589.265188	507.3742375	889	131	329.3129056	340.7122515	71	0	0	1	0	0	0	0	0	13/12/2013	2013	2013-12	Monthly	0	NA	0	>15 years	35.4	1	1
175	53	132.9030523	51	9045.514457	496.4100546	2628.875554	424.3416187	233.0508348	1149.249399	311	0	0	1	0	0	0	0	0	19/07/2013	2013	2013-07	Monthly	0	NA	0	>15 years	35	1	1
176	54	200.1363611	2974.643452	15398.39389	1086.776187	4386.738124	417.042855	963.7191107	2016.687304	138	0	1	1	1	0	0	1	0	19/07/2013	2013	2013-07	Monthly	0	NA	0	>15 years	35.4	1	1
177	55	180.2161898	56.97232067	52.508652	203.3698755	442.1127994	554.8892992	87.38105026	79.53617214	380.5	0	0	0	0	0	0	0	0	12/12/2013	2013	2013-12	Monthly	0	NA	NA	5-10 years	36.6	1	1
178	56	507.7065222	115.388546	93.93911306	315.7645148	483.0239613	456.0883358	32.6984754	457.3927641	279	1	0	0	0	0	0	0	0	12/12/2013	2013	2013-12	Monthly	0	NA	0	5-10 years	36.3	1	1
179	57	863.8588587	586.3815512	3069.307995	361.8492927	7645.929463	1038.426823	12617.30065	375.1572849	379.5	1	0	0	0	1	1	1	0	11/12/2013	2013	2013-12	Monthly	0	NA	0	>15 years	35	1	1
180	57	383.1571515	55.64364847	2407.772686	120.5074811	6367.982826	475.1280837	8195.861879	168.3585724	273	0	0	0	0	0	0	1	0	20/07/2013	2013	2013-07	Monthly	0	NA	0	>15 years	36	1	1
181	58	55.41923886	17.74452098	54.08395794	38.38514254	80.4063303	142.6982125	31.95519835	74.32045086	128	0	0	0	0	0	0	0	0	18/07/2013	2013	2013-07	Monthly	0	NA	0	5-10 years	36	1	1
182	59	174.3375333	2762.361781	2978.524904	2281.402435	2296.30696	391.8228139	3091.475849	3188.122074	123	0	1	0	1	0	0	1	1	18/07/2013	2013	2013-07	Monthly	0	NA	0	>15 years	35.8	1	1
183	60	1310.267739	19	705.8077806	61	110.8561981	542.9881039	43.12684488	128.3255309	65	1	0	0	0	0	0	0	0	18/07/2013	2013	2013-07	Monthly	0	NA	0	5-10 years	36.6	1	1
184	55	96.94104992	31	53.56576906	260.5551417	242.8278625	431.6395626	101.182213	326.6468059	138	0	0	0	0	0	0	0	0	18/07/2013	2013	2013-07	Monthly	0	NA	0	5-10 years	35.9	1	1
185	56	290.8231498	69	341.8756437	441.5219828	625.5456892	691.0815851	66.34899213	692.5883868	256.5	0	0	0	0	0	0	0	0	18/07/2013	2013	2013-07	Monthly	0	NA	0	5-10 years	36.3	1	1
186	61	38	48	1558	79.5	169.4634113	151	29	3017.296534	85	0	0	0	0	0	0	0	1	18/07/2013	2013	2013-07	Monthly	0	NA	0	>15 years	36.4	1	1
187	62	28	14	28	69	75.10310274	152	27	43	68	0	0	0	0	0	0	0	0	18/07/2013	2013	2013-07	Monthly	0	NA	0	1-2 years	35.3	1	1
188	63	133.6434666	14848.96501	1273.370925	10.8854569	1105.281998	243.137667	4757.136501	1251.547971	253	0	1	0	0	0	0	1	0	13/12/2013	2013	2013-12	Monthly	0	NA	NA	>15 years	35.3	1	1
189	63	114	25666.03115	4274.880762	240.7810759	3522.142946	638.8539158	9194.27555	3707.256804	193.5	0	1	1	0	0	0	1	1	19/07/2013	2013	2013-07	Monthly	0	NA	0	>15 years	35	1	1
190	64	336	3251.214638	28810.66019	457.4756688	13709.20483	975.6650234	18254.37503	13403.65291	203	0	1	1	0	1	1	1	1	19/07/2013	2013	2013-07	Monthly	0	NA	0	>15 years	36.8	1	1
191	65	41	18.5	45	195.6961892	154.0576466	157	31	190	97	0	0	0	0	0	0	0	0	19/07/2013	2013	2013-07	Monthly	0	NA	0	5-10 years	36	1	0
192	66	108.5203916	1271.412594	1518.728996	109.3246235	106.4664936	268.360536	287.4377255	6.086635638	91	0	1	0	0	0	0	0	0	21/06/2013	2013	2013-06	Monthly	0	0	0	>15 years	36.2	1	1
193	66	224.6830642	2279.8388	3658.773247	198.9524432	272.0089075	498.6648711	470.9792216	175.7606406	201	0	1	0	0	0	0	0	0	19/07/2013	2013	2013-07	Monthly	0	NA	0	>15 years	35.9	1	1
194	66	145.2033408	1548.140868	1965.480639	147.6614831	165.8670069	323.0826404	332.3658247	8.832874364	153	0	1	0	0	0	0	0	0	18/08/2013	2013	2013-08	Monthly	0	NA	1	>15 years	36.4	1	1
195	66	149.7887095	1407.594215	2012.945825	173.5104416	201.8968264	373.1490213	301.7330298	11.05271174	201.5	0	1	0	0	0	0	0	0	18/09/2013	2013	2013-09	Monthly	0	NA	0	>15 years	36.5	1	1
196	66	104.317137	1002.400808	1316.613048	119.3232103	134.3814889	264.9420648	239.9568934	11.43456944	128	0	1	0	0	0	0	0	0	22/10/2013	2013	2013-10	Monthly	0	NA	0	>15 years	35.4	1	1
197	66	178.0651495	1443.755715	2228.757755	177.6805894	252.8579224	390.701932	357.3826072	21.87353641	187.5	0	1	0	0	0	0	0	0	21/11/2013	2013	2013-11	Monthly	0	NA	0	>15 years	36.5	1	1
198	66	178.8293777	1669.361433	2314.902524	181.4339462	280.1237317	425.3896984	375.7622841	42.69000799	199	0	1	0	0	0	0	0	0	13/12/2013	2013	2013-12	Monthly	0	NA	0	>15 years	35	1	1
199	67	46.61791469	12.46611938	29.8131872	131.8237797	61.672664	183.376715	11.2320248	50.44967279	121	0	0	0	0	0	0	0	0	21/06/2013	2013	2013-06	Monthly	0	NA	0	2-5 years	36.5	1	1
200	67	47.3821428	13.24525184	26.34653752	138.0750225	63.94481478	180.3890871	12.76366454	45.91487074	120	0	0	0	0	0	0	0	0	19/07/2013	2013	2013-07	Monthly	0	NA	0	2-5 years	35.8	1	1
201	67	71.83744231	16.36178169	34.31983177	216.893516	116.2042827	257.6784235	17.86913036	94.38056763	207	0	0	0	0	0	0	0	0	18/08/2013	2013	2013-08	Monthly	0	2	0	2-5 years	39.1	1	1
202	67	82.53663584	17.14091415	35.35982668	248.6172041	140.8733483	272.6338871	17.86913036	84.46068815	208	0	0	0	0	0	0	0	0	18/09/2013	2013	2013-09	Monthly	0	NA	0	2-5 years	36.5	1	1
203	67	62.66670499	14.0243843	29.8131872	165.5878885	92.83358896	220.5180605	15.31639745	107.7015487	165.5	0	0	0	0	0	0	0	0	22/10/2013	2013	2013-10	Monthly	0	NA	0	2-5 years	35.4	1	1
204	67	78.71549529	17.92004661	34.66649674	228.9965226	124.6436999	329.0710807	17.35858378	82.19328713	218	0	0	0	0	0	0	0	0	21/11/2013	2013	2013-11	Monthly	0	NA	0	2-5 years	35.4	1	1
205	67	133.7399192	18.69917907	36.05315661	202.2898849	111.0107952	295.7151631	17.86913036	73.69053329	205.5	0	0	0	0	0	0	0	0	13/12/2013	2013	2013-12	Monthly	0	NA	0	2-5 years	36.6	1	1
206	68	121.2433486	43.70778257	47.19007088	197.7003401	245.1332675	222.890027	47.49064285	277.4116267	193	0	0	0	0	0	0	0	0	13/12/2013	2013	2013-12	Monthly	0	NA	0	10-15 years	36.7	1	1
207	69	39.5	10.30200094	77.15612004	45.46717172	55.26016388	347.6662257	29	51.84520041	67	0	0	0	0	0	0	0	0	13/12/2013	2013	2013-12	Monthly	0	NA	0	2-5 years	36.6	1	1
208	70	67.23330882	47	4090.809479	76	467.1796919	361.2811533	2392.559966	143.8801407	83	0	0	1	0	0	0	1	0	19/07/2013	2013	2013-07	Monthly	0	NA	0	>15 years	35.4	1	0
209	71	98.50461525	41	12542.92375	236.3935306	114.815348	1105.854865	1957.797086	525.8754205	124	0	0	1	0	0	1	1	0	19/07/2013	2013	2013-07	Monthly	0	NA	0	>15 years	35.8	1	1
210	69	75	16	37	78	109.7660732	401.3872221	29	56	81	0	0	0	0	0	0	0	0	19/07/2013	2013	2013-07	Monthly	0	NA	0	2-5 years	35.9	1	1
211	72	45	16	31	83	103.9889115	388.2250105	29	75	147	0	0	0	0	0	0	0	0	19/07/2013	2013	2013-07	Monthly	0	NA	0	1-2 years	37.2	1	1
212	68	48	15	33	77	181.0177348	130	31	141	84	0	0	0	0	0	0	0	0	19/07/2013	2013	2013-07	Monthly	0	NA	0	10-15 years	36.3	1	1
213	73	705	52.17006676	1202	322.9762133	649	119	5935.373159	1353.44703	73	1	0	0	0	0	0	1	0	21/06/2013	2013	2013-06	Monthly	0	NA	0	>15 years	36.2	1	1
214	73	676	55.43069593	1352.5	365.6234636	726	122	7158.060295	1608.609644	67	1	0	0	0	0	0	1	0	19/07/2013	2013	2013-07	Monthly	0	NA	0	>15 years	36.1	1	1
215	73	472	42.38817924	861	225.3929194	473	95	4169.397285	991.0283201	50	1	0	0	0	0	0	1	0	18/09/2013	2013	2013-09	Monthly	0	2	0	>15 years	36.3	1	1
216	73	628.5	50.53975217	1186	303.2921985	683	117	6899.057341	1385.353998	52	1	0	0	0	0	0	1	0	22/10/2013	2013	2013-10	Monthly	0	NA	0	>15 years	36.3	1	1
217	73	694	53.80038135	1247	286.8888445	569	119.5	5457.09745	1270.645495	70	1	0	0	0	0	0	1	0	19/11/2013	2013	2013-11	Monthly	0	NA	0	>15 years	36.6	1	1
218	73	617.5	53.80038135	1125.5	268.8473344	632	137	5097.324935	1250.804189	63	1	0	0	0	0	0	1	0	13/12/2013	2013	2013-12	Monthly	0	NA	0	>15 years	36.1	1	1
219	74	170.3412326	25	158.4604857	200.2413183	1349.403082	253.463551	47.12982614	124.7349961	86	0	0	0	0	0	0	0	0	21/06/2013	2013	2013-06	Monthly	0	NA	0	2-5 years	36.2	1	1
220	74	3224.277204	205	6993.750316	1851.322147	12839.86567	2365.105402	7493.531963	5644.211529	122	1	0	1	1	1	1	1	1	19/07/2013	2013	2013-07	Monthly	0	NA	1	2-5 years	35.7	1	1
221	74	2843.121154	548.1031556	9400.077085	2295.274341	11982.76621	1332.933328	7569.792973	9163.220585	291	1	0	1	1	1	1	1	1	19/08/2013	2013	2013-08	Monthly	0	1	1	2-5 years	36.6	1	1
222	74	2042.126835	463.4129795	5203.763468	1377.713839	9710.731346	1148.319889	4409.547601	6076.41924	418	1	0	1	1	1	1	1	1	18/09/2013	2013	2013-09	Monthly	0	NA	0	2-5 years	36.5	1	1
223	74	586.2133825	61	1729.250839	398.9041986	3888.778425	415.116624	1886.938595	1999.869003	121	1	0	0	0	0	0	1	0	22/10/2013	2013	2013-10	Monthly	0	NA	0	2-5 years	37.2	1	1
224	74	590.8711506	47	1561.851556	334.4724463	3352.896877	401.3190709	1299.561317	1458.987443	121.5	1	0	0	0	0	0	1	0	19/11/2013	2013	2013-11	Monthly	0	NA	0	2-5 years	36.5	1	1
225	74	1353.414325	107	2938.062662	743.084867	7677.53371	1015.162694	2480.008656	3045.166624	331	1	0	0	1	1	1	1	1	13/12/2013	2013	2013-12	Monthly	0	NA	0	2-5 years	36.9	1	1
226	75	57	50	1114	64	65.5	137.5	77	157	67	0	0	0	0	0	0	0	0	13/12/2013	2013	2013-12	Monthly	0	NA	0	>15 years	36	1	1
227	76	11	3.20506696	21.64135074	6.495310245	14.87773643	62.75236027	11	10.64678223	10	0	0	0	0	0	0	0	0	13/12/2013	2013	2013-12	Monthly	0	NA	0	1-2 years	36.2	1	0
228	77	11	3.662933669	147.725742	7.085792995	23.91064783	28.3879725	11	18.516143	9.5	0	0	0	0	0	0	0	0	13/12/2013	2013	2013-12	Monthly	0	NA	0	2-5 years	36	1	1
229	78	147.0636856	136.171962	38.83115895	234.0580309	295.0719694	666.5258654	100.9831817	306.8354441	240	0	0	0	0	0	0	0	0	19/07/2013	2013	2013-07	Monthly	0	NA	0	2-5 years	36.1	1	1
230	79	61.42418997	48.63284359	94.05769613	108.2371348	229.1260317	188.8374919	21.63925322	87.92974213	110	0	0	0	0	0	0	0	0	19/07/2013	2013	2013-07	Monthly	0	NA	0	5-10 years	36	1	1
231	74	2493.348985	181	6522.857882	1766.280278	12188.90292	2330.771488	5742.840625	4679.248471	122	1	0	1	1	1	1	1	1	19/07/2013	2013	2013-07	Monthly	0	NA	1	2-5 years	35.7	1	1
232	80	356.4928933	753.2539154	4980.880539	447.0138745	2647.351587	591.2997249	1263.118938	1453.499563	256	0	0	1	0	0	0	1	0	19/07/2013	2013	2013-07	Monthly	0	2	0	>15 years	35.9	1	1
233	77	38	140.5	4502.784217	65	1883.35473	135	65	1131.459956	70	0	0	1	0	0	0	0	0	19/07/2013	2013	2013-07	Monthly	0	NA	0	2-5 years	36	1	1
234	81	62	18	39	87	121.3203967	460.597361	41	127	108	0	0	0	0	0	0	0	0	19/07/2013	2013	2013-07	Monthly	0	NA	0	10-15 years	35.3	1	1
235	82	75	361.064379	7130.349073	148.0159031	1307	165	1305.5	475.4819499	103	0	0	1	0	0	0	1	0	21/06/2013	2013	2013-06	Monthly	0	NA	1	>15 years	36.3	1	1
236	82	56	314.6507151	5509.0811	144.6132386	935	136	874	384.7334507	100	0	0	1	0	0	0	1	0	19/07/2013	2013	2013-07	Monthly	0	NA	0	>15 years	36.5	1	1
237	82	50	275.5231651	4229.228638	122.4959198	523	119	620	233	72.5	0	0	1	0	0	0	0	0	18/09/2013	2013	2013-09	Monthly	0	NA	0	>15 years	36.5	1	1
238	82	44.5	265.7412776	4660.08665	110.5865942	520.5	124	637	224	67.5	0	0	1	0	0	0	0	0	22/10/2013	2013	2013-10	Monthly	0	NA	0	>15 years	35.8	1	1
239	82	80	348.7080496	8490.184147	149.1657299	877	382.1477194	1043	647.394982	145.5	0	0	1	0	0	0	1	0	19/11/2013	2013	2013-11	Monthly	0	NA	0	>15 years	36.4	1	1
240	83	59	22	43	63	544	151	32	41	64	0	0	0	0	0	0	0	0	13/12/2013	2013	2013-12	Monthly	0	NA	0	5-10 years	36.4	1	1
241	84	876	23	80	69	2927	139	27.5	43	71	1	0	0	0	0	0	0	0	13/12/2013	2013	2013-12	Monthly	0	NA	0	2-5 years	36.3	1	1
242	85	81.5	34.66172033	34	119.6603638	93	142	50.80827686	75.39858773	144	0	0	0	0	0	0	0	0	14/12/2013	2013	2013-12	Monthly	0	NA	0	10-15 years	36.5	1	1
243	82	12	4.120800377	218.295364	6.495310245	24.44199556	26.89386869	21	13.88710725	10	0	0	0	0	0	0	0	0	13/12/2013	2013	2013-12	Monthly	0	NA	0	>15 years	36	1	1
244	86	13105.14962	49.44960453	242.7594996	69.12406791	20762.86866	2967.931495	20474.44397	187.9388515	286	1	0	0	0	1	1	1	0	13/12/2013	2013	2013-12	Monthly	0	NA	1	5-10 years	36.5	1	1
245	87	51.97431459	60.30472605	579.447183	99.05947572	82.31208283	142.1969065	159.4893108	487.6423556	123	0	0	0	0	0	0	0	0	19/07/2013	2013	2013-07	Monthly	0	NA	0	>15 years	36	1	1
246	83	365.0925025	1533.892249	122.8861761	237.7746623	2263.314044	344.012923	61.37281772	159.4347505	116	0	1	0	0	0	0	0	0	19/07/2013	2013	2013-07	Monthly	0	NA	0	5-10 years	36.6	1	1
247	85	73.4875701	15	61.44308804	197.700548	118.7744979	112	41.46812008	108.8822686	107	0	0	0	0	0	0	0	0	19/07/2013	2013	2013-07	Monthly	0	NA	0	10-15 years	36.3	1	1
248	88	98.50461525	21	53.56576906	211.5240291	114.815348	180.5	51.4204689	184.7109914	128	0	0	0	0	0	0	0	0	19/07/2013	2013	2013-07	Monthly	0	NA	0	5-10 years	36.2	1	1
249	89	110	1925.543983	22066.40724	266.6509344	2293.533214	521.4184301	6603.151193	2153.153452	154.5	0	1	1	0	0	0	1	0	19/07/2013	2013	2013-07	Monthly	0	NA	0	>15 years	36.2	1	1
250	84	268	31	166	272.4912737	18241.91708	496.7653699	41	86	120	0	0	0	0	1	0	0	0	19/07/2013	2013	2013-07	Monthly	0	NA	0	2-5 years	36.6	1	1
251	90	86.23011285	1240.554637	3423.453297	152.1377559	176.1767387	236.1684152	91.76646273	543.2480742	184	0	1	0	0	0	0	0	0	23/07/2013	2013	2013-07	Monthly	0	NA	0	10-15 years	36.5	1	1
252	91	98	551.1771846	18007.37347	209.0574744	874.2771447	353.6665892	10671.89054	1129.796348	130	0	0	1	0	0	0	1	0	23/07/2013	2013	2013-07	Monthly	0	NA	0	>15 years	35.8	1	1
253	92	84	1089.28951	9021.959795	76	36	130.5	639	853.0899868	45	0	1	1	0	0	0	0	0	16/12/2013	2013	2013-12	Monthly	0	NA	0	>15 years	36.1	1	1
254	92	233.1104666	3140.494193	12921.66539	157.0965989	92.3960922	258.5666999	4209.017569	2030.661452	68	0	1	1	0	0	0	1	0	23/07/2013	2013	2013-07	Monthly	0	NA	0	>15 years	36.1	1	1
255	93	629.1382854	160.6959414	18849.78733	159.4203849	2033.393411	1202.670875	954	1002.014109	172.5	1	0	1	0	0	1	1	0	23/07/2013	2013	2013-07	Monthly	0	NA	0	>15 years	36.3	1	1
256	94	1130.788945	2517.290632	7341.168478	12.904124	277.9527726	718.6798089	5193.514815	2715.407516	171.5	1	1	1	0	0	0	1	1	15/12/2013	2013	2013-12	Monthly	0	NA	NA	>15 years	35.4	1	1
257	95	84.5	464.2616168	4469.164227	85	589	557.8491981	1164.5	479.6673288	83.5	0	0	1	0	0	0	1	0	14/12/2013	2013	2013-12	Monthly	0	NA	0	>15 years	37.1	1	1
258	96	46	24	394.5	65.5	63	148	30	59	74	0	0	0	0	0	0	0	0	14/12/2013	2013	2013-12	Monthly	0	NA	0	10-15 years	36	1	1
259	97	62	196.4164152	1371.5	663.6512975	1013	362.9380917	839.2774623	321.6221008	109	0	0	0	1	0	0	1	0	15/12/2013	2013	2013-12	Monthly	0	NA	0	>15 years	36	1	1
260	98	566	1213.047354	4842.933646	933.1753037	10638.35233	1543.057148	3683.955986	10922.36705	152	1	1	1	1	1	1	1	1	15/12/2013	2013	2013-12	Monthly	0	NA	1	>15 years	36	1	0
261	99	40	7.783734046	62.10126735	44.28620622	87.14102766	298.6897743	26.5	56.47423616	75	0	0	0	0	0	0	0	0	15/12/2013	2013	2013-12	Monthly	0	NA	1	5-10 years	36.4	1	1
262	100	240	7411.073782	12921.94269	117.006898	8055.231581	889.5147793	30710.25402	5108.113923	330.5	0	1	1	0	1	1	1	1	15/12/2013	2013	2013-12	Monthly	0	NA	0	>15 years	35.3	1	1
263	101	40	10.07306759	519.3924178	42.51475797	449.5201793	331.9686885	80	66.65811481	65	0	0	0	0	0	0	0	0	14/12/2013	2013	2013-12	Monthly	0	NA	0	>15 years	36.1	1	1
264	102	58.985331	23.21871695	132.3558668	129.5765798	183.4723196	173.285773	172	190.4770419	112	0	0	0	0	0	0	0	0	22/07/2013	2013	2013-07	Monthly	0	NA	0	>15 years	36.1	1	1
265	103	53.36768043	16.31585515	81.56815044	86.93003136	558.9505551	151.7744356	29	68.92261385	78	0	0	0	0	0	0	0	0	22/07/2013	2013	2013-07	Monthly	0	NA	0	>15 years	35.6	1	1
266	100	198.447383	3734.735427	6032.827354	203.3004918	4543.530701	451.2959369	15521.12257	2763.574074	299	0	1	1	0	0	0	1	1	22/07/2013	2013	2013-07	Monthly	0	NA	0	>15 years	35.4	1	1
267	104	63.78665882	42.79690236	43.14573217	91.89936498	3664.091079	206.4699083	24.84506851	67.80124695	104	0	0	0	0	0	0	0	0	22/07/2013	2013	2013-07	Monthly	0	NA	0	2-5 years	36.3	1	0
268	96	68.51159651	35.01564738	604.0402504	92.94303609	123.7088028	152.4350838	25.64652234	100.6424759	100	0	0	0	0	0	0	0	0	22/07/2013	2013	2013-07	Monthly	0	NA	0	10-15 years	36.2	1	1
269	95	151.7886233	947.5561611	5008.772895	125.5827654	1311.217039	361.0066645	1764.189028	613.0989143	152	0	1	1	0	0	0	1	0	22/07/2013	2013	2013-07	Monthly	0	NA	0	>15 years	36.2	1	1
270	101	61.42418997	48.63284359	232.9869537	91.92378319	468.8419221	256.096591	80.94683612	91.10792559	103	0	0	0	0	0	0	0	0	22/07/2013	2013	2013-07	Monthly	0	NA	0	>15 years	36.3	1	1
271	105	125.0852257	37	50.41484147	315.0214946	292.9770949	583.3613498	43.12684488	383.0322664	184	0	0	0	0	0	0	0	0	22/07/2013	2013	2013-07	Monthly	0	0	0	5-10 years	36.3	1	1
272	106	109.4495725	19	55.14123286	221.197514	129.9920894	351.9833577	74.64261614	182.7666652	120	0	0	0	0	0	0	0	0	22/07/2013	2013	2013-07	Monthly	0	NA	0	10-15 years	36.3	1	1
273	107	148.5387055	21	6227.958297	316.3990219	3720.941077	561.5241361	66.34899213	309.1478699	215	0	0	1	0	0	0	0	0	22/07/2013	2013	2013-07	Monthly	0	NA	0	5-10 years	36.8	1	1
274	99	118.8309644	21	66.16947943	232.2498066	223.0321128	425.0051023	53.9085561	200.2656012	139	0	0	0	0	0	0	0	0	22/07/2013	2013	2013-07	Monthly	0	NA	0	5-10 years	35.5	1	1
275	97	84.43252735	644.4258802	3456.246344	1395.212764	2660.548754	414.3885584	1800.545774	827.2523978	133	0	0	0	1	0	0	1	0	22/07/2013	2013	2013-07	Monthly	0	0	0	>15 years	36.3	1	1
276	94	5408.004366	6115.373073	14797.25355	252.9633997	2705.41912	2740.789818	36185.68704	6809.987135	144	1	1	1	0	0	1	1	1	22/07/2013	2013	2013-07	Monthly	0	NA	0	>15 years	35.6	1	1
277	108	111	42	117	258.422566	169	489.6317209	88	113	173	0	0	0	0	0	0	0	0	14/12/2013	2013	2013-12	Monthly	0	NA	0	10-15 years	36.1	1	1
278	108	121.349023	34.06948029	77.1197178	153.4683406	320.6326505	243.5269387	57.41103433	166.0834565	297	0	0	0	0	0	0	0	0	22/07/2013	2013	2013-07	Monthly	0	NA	0	10-15 years	36.4	1	1
279	109	112	1032.008962	10842.18419	389.2009038	929.1601813	762.7201754	254	13295.13424	242	0	1	1	0	0	1	0	1	23/07/2013	2013	2013-07	Monthly	0	NA	0	>15 years	35.5	1	1
280	110	135.5	128	106	260.2150944	881	472.7941349	690	771.9259474	151	0	0	0	0	0	0	1	0	14/12/2013	2013	2013-12	Monthly	0	NA	0	5-10 years	35.2	1	1
281	111	30	21	22.5	45	29	112.5	23	29	46	0	0	0	0	0	0	0	0	14/12/2013	2013	2013-12	Monthly	0	NA	0	1-2 years	36.1	1	1
282	112	110	70.47883133	281	189.6957839	175	445.1232745	386.7074406	160.2219989	201.5	0	0	0	0	0	0	0	0	14/12/2013	2013	2013-12	Monthly	0	NA	0	10-15 years	36.6	1	1
283	113	30	6.41013392	58.33755418	36.90517185	58.44825026	218.1391571	43	100.9129794	57	0	0	0	0	0	0	0	0	14/12/2013	2013	2013-12	Monthly	0	NA	0	10-15 years	36.8	1	1
284	114	8502.674803	4831.843252	31414.03187	3.155933723	22236.08282	2333.993578	33956.02904	4891.483774	112	1	1	1	0	1	1	1	1	14/12/2013	2013	2013-12	Monthly	0	NA	0	>15 years	36	1	1
285	115	69.69283093	235.382963	1506.845605	112.8273335	111.1935154	199.0756692	851.9454138	351.7145219	109	0	0	0	0	0	0	1	0	23/07/2013	2013	2013-07	Monthly	0	NA	0	>15 years	35	1	1
286	113	43.11505642	27.23439241	26.75035395	74.99833234	71.24086701	134.2338798	39.27123733	141.9588608	72	0	0	0	0	0	0	0	0	22/07/2013	2013	2013-07	Monthly	0	NA	0	10-15 years	36.8	1	1
287	110	223.589841	603.0408775	245.7723522	308.1327958	2372.850526	411.7341556	2034.425971	491.9145351	165	0	0	0	0	0	0	1	0	22/07/2013	2013	2013-07	Monthly	0	NA	0	5-10 years	35.5	1	1
288	116	35.15449304	910.6113723	718.2898125	60.8957631	172.6834592	75.26807145	75.56089408	1691.785448	59	0	1	0	0	0	0	0	0	22/06/2013	2013	2013-06	Monthly	0	NA	NA	10-15 years	36.3	1	1
289	117	32.47969466	20.25744399	29.8131872	107.6583559	73.35801086	123.6546888	11.2320248	39.67951792	108	0	0	0	0	0	0	0	0	22/07/2013	2013	2013-07	Monthly	0	NA	0	1-2 years	36.3	1	1
290	117	3466.054372	81.28527843	5012.725493	182.2680542	4140.507905	5163.448903	263.7180805	267.153674	205	1	0	1	0	0	1	0	0	21/08/2013	2013	2013-08	Monthly	0	NA	0	1-2 years	36.3	1	1
291	117	29.04066817	10.90785446	19.41323817	73.46155548	55.5053976	95.87718625	8.679291888	39.11266767	79	0	0	0	0	0	0	0	0	19/09/2013	2013	2013-09	Monthly	0	NA	0	1-2 years	36.6	1	1
292	117	34.39026493	11.68698692	22.87988785	103.0763632	74.65638273	136.1993674	11.2320248	36.84526664	95	0	0	0	0	0	0	0	0	23/10/2013	2013	2013-10	Monthly	0	NA	0	1-2 years	37	1	1
293	117	61.90247688	18.69917907	40.21313622	163.9201051	142.1717202	227.3506539	13.7847577	67.45518047	196	0	0	0	0	0	0	0	0	20/11/2013	2013	2013-11	Monthly	0	NA	0	1-2 years	36.4	1	1
294	117	55.02442389	16.36178169	31.893177	151.8299655	142.8209061	201.7317014	11.74257138	72.8402579	157	0	0	0	0	0	0	0	0	14/12/2013	2013	2013-12	Monthly	0	NA	0	1-2 years	35.9	1	1
295	118	29	15	455.5	46	76	101	21	34	39.5	0	0	0	0	0	0	0	0	17/12/2013	2013	2013-12	Monthly	0	NA	0	>15 years	36.6	1	1
296	119	26	81	3893.149504	38	153.5	88	129	1100.177494	37	0	0	0	0	0	0	0	0	17/12/2013	2013	2013-12	Monthly	0	NA	0	>15 years	35.8	1	1
297	117	36	18	25.5	59	56	152	19	40.5	157	0	0	0	0	0	0	0	0	14/12/2013	2013	2013-12	Monthly	0	NA	0	1-2 years	35.9	1	1
298	116	33	192.1923415	587	73.55047801	75	78	95.97118963	989.3916064	46	0	0	0	0	0	0	0	0	14/12/2013	2013	2013-12	Monthly	0	NA	0	10-15 years	36.2	1	1
299	120	44	32.35093897	1776.5	128.7133365	69	358.948802	665.2120693	101.3168523	84.5	0	0	0	0	0	0	0	0	14/12/2013	2013	2013-12	Monthly	0	NA	0	>15 years	36.5	1	1
300	116	88.59258169	1595.582754	1256.403721	90.90457394	326.3601881	158.1229601	136.2471499	2973.907435	112.5	0	1	0	0	0	0	0	1	22/07/2013	2013	2013-07	Monthly	0	NA	0	10-15 years	36	1	1
301	121	53.15554902	46.68752984	566.9349207	103.1379876	410.1163425	207.0386959	32.85960674	136.6618884	112	0	0	0	0	0	0	0	0	22/07/2013	2013	2013-07	Monthly	0	NA	0	>15 years	36.3	1	1
302	122	67.33036209	40.85158861	44.00864681	157.2482639	151.1461638	220.8455163	27.24942998	129.246127	128.5	0	0	0	0	0	0	0	0	22/07/2013	2013	2013-07	Monthly	0	NA	0	10-15 years	36.8	1	1
303	118	65.6697435	14	2152.871277	60.5	364.901652	102	39.80939528	128.3255309	61	0	0	0	0	0	0	0	0	22/07/2013	2013	2013-07	Monthly	0	NA	0	>15 years	36.7	1	1
304	119	89.12322332	1991.250188	7846.513885	197.700548	1306.519477	374.5617166	1101.393269	3357.205389	77	0	1	1	0	0	0	1	1	22/07/2013	2013	2013-07	Monthly	0	NA	0	>15 years	35.3	1	1
305	123	21.35641299	25.46897476	25.3176459	69.06323176	30.90731028	194.788074	17.41103782	78.54134395	40	0	0	0	0	0	0	0	0	19/06/2013	2013	2013-06	Monthly	0	NA	0	2-5 years	36.3	1	1
306	123	39.42722399	31.34643047	35.67486467	101.3427857	42.49755164	368.1788759	32.0729644	131.1640444	75.5	0	0	0	0	0	0	0	0	18/07/2013	2013	2013-07	Monthly	0	NA	0	2-5 years	36.3	1	1
307	123	30.39181849	29.38727857	35.67486467	103.5948476	39.40682061	243.1445539	24.74200111	114.6703622	79	0	0	0	0	0	0	0	0	17/08/2013	2013	2013-08	Monthly	0	NA	NA	2-5 years	37.3	1	1
308	123	30.39181849	27.42812666	34.52406258	99.09072383	44.04291715	364.5082826	22.90926028	116.241189	70	0	0	0	0	0	0	0	0	21/10/2013	2013	2013-10	Monthly	0	NA	0	2-5 years	35.8	1	1
309	123	82.96145048	60.73370904	1075.999951	308.7566496	8822.725098	492.8022039	405.9520922	697.8655431	266.5	0	0	0	0	1	0	0	0	18/11/2013	2013	2013-11	Monthly	0	NA	0	2-5 years	36.5	1	1
310	123	39.42722399	29.38727857	36.82566676	99.09072383	45.58828267	313.5599222	23.8256307	133.5202847	67.5	0	0	0	0	0	0	0	0	11/12/2013	2013	2013-12	Monthly	0	NA	0	2-5 years	36.4	1	1
311	124	78.03304748	52.89710142	98.96897941	225.3217968	146.0370411	239.7391679	36.65481646	205.7783211	167	0	0	0	0	0	0	0	0	19/06/2013	2013	2013-06	Monthly	0	NA	1	10-15 years	36.7	1	1
312	124	148.6734905	94.03929141	195.0609536	320.2773354	268.1209167	483.653419	70.56052168	356.5777015	307	0	0	0	0	0	0	0	0	18/07/2013	2013	2013-07	Monthly	0	NA	0	10-15 years	36.7	1	1
313	124	106.3713647	70.52946856	163.4138962	283.9388513	190.0799582	400.2864076	63.22955839	381.7109316	267	0	0	0	0	0	0	0	0	17/08/2013	2013	2013-08	Monthly	0	NA	NA	10-15 years	36.1	1	1
314	124	110.8890675	76.40692427	127.7390316	266.2006175	198.5794686	407.6224162	50.40037263	325.9465774	220	0	0	0	0	0	0	0	0	17/09/2013	2013	2013-09	Monthly	0	NA	0	10-15 years	36.4	1	1
315	124	85.42565198	62.69286094	105.8737919	228.8802696	156.8545997	338.8085571	43.06940933	243.4781662	167.5	0	0	0	0	0	0	0	0	21/10/2013	2013	2013-10	Monthly	0	NA	0	10-15 years	36.5	1	1
316	124	115.4067702	94.03929141	141.5486566	295.46198	231.8048271	444.2836092	58.64770633	376.9984509	244.5	0	0	0	0	0	0	0	0	18/11/2013	2013	2013-11	Monthly	0	NA	0	10-15 years	36.4	1	1
317	124	101.853662	94.03929141	131.1914378	256.4347484	227.1687306	443.3674958	53.14948386	394.2775466	189	0	0	0	0	0	0	0	0	12/12/2013	2013	2013-12	Monthly	0	NA	0	10-15 years	36.4	1	1
318	125	47	48.90943759	210.5	120.7945876	70.5	142	174	237.5	79	0	0	0	0	0	0	0	0	19/06/2013	2013	2013-06	Monthly	0	0	0	10-15 years	35.2	1	1
319	125	64	68.47321262	201	124.5801491	98.5	350.1297752	231.5	402.0213596	117	0	0	0	0	0	0	0	0	17/08/2013	2013	2013-08	Monthly	0	2	NA	10-15 years	35.9	1	1
320	125	72	71.73384179	220	151.6243577	117	379.7466417	279	519.5488945	127.5	0	0	0	0	0	0	0	0	17/09/2013	2013	2013-09	Monthly	0	NA	0	10-15 years	36.6	1	1
321	125	80	74.99447097	217	157.3612156	125	407.7564636	277	528.1887029	131	0	0	0	0	0	0	0	0	21/10/2013	2013	2013-10	Monthly	0	NA	0	10-15 years	36.3	1	1
322	125	47	44.01849383	123.5	149.7172353	82	151	149	172.5	84	0	0	0	0	0	0	0	0	18/11/2013	2013	2013-11	Monthly	0	NA	0	10-15 years	35.6	1	1
323	125	24	26.08503338	63	79.9626143	42	80	81	93	40	0	0	0	0	0	0	0	0	17/12/2013	2013	2013-12	Monthly	0	NA	0	10-15 years	35.8	1	1
324	126	79.84745278	88	53.63277977	222.6737303	251.5733509	392.6936115	127.4250855	147.4140863	103	0	0	0	0	0	0	0	0	19/06/2013	2013	2013-06	Monthly	0	0	0	10-15 years	36.5	1	1
325	126	110.455643	147	79.63655178	282.1910296	374.6321226	476.0049108	174.5549116	211.0899935	183	0	0	0	0	0	0	0	0	17/08/2013	2013	2013-08	Monthly	0	NA	0	10-15 years	35.5	1	1
326	126	45.24688991	49	42.25612952	71	140.6385962	276.8325309	73.31306288	89.84408812	67	0	0	0	0	0	0	0	0	17/09/2013	2013	2013-09	Monthly	0	NA	0	10-15 years	36	1	1
327	126	60.55098503	49	48.75707252	88	162.4618266	297.50509	83.78635757	104.672724	95	0	0	0	0	0	0	0	0	21/10/2013	2013	2013-10	Monthly	0	NA	0	10-15 years	36.9	1	1
328	126	67.87033486	47	55.25801552	88	2482.392463	289.4158278	9617.516909	119.5013599	88.5	0	0	0	0	0	0	1	0	26/10/2013	2013	2013-10	PCD	1	1	1	10-15 years	39.9	1	1
329	126	9080.696829	499.906469	287.6667279	739.6223787	28375.08599	622.6460721	36000.70351	183.177267	148.5	1	0	0	1	1	0	1	0	18/11/2013	2013	2013-11	Monthly	0	NA	0	10-15 years	36	1	1
330	126	6259.182943	173	212.0932655	506.9827877	26728.61158	436.3798306	31891.58489	125.6072688	87	1	0	0	0	1	0	1	0	22/11/2013	2013	2013-11	PCD	1	1	1	10-15 years	39.1	1	1
331	126	5136.501767	136	682.5990153	1306.145399	24543.4093	670.0798021	25385.27262	134.3299958	99	1	0	0	1	1	0	1	0	17/12/2013	2013	2013-12	Monthly	0	NA	0	10-15 years	36.8	1	1
332	127	107.3197535	27.0253316	726.7864213	89.02141509	7288.332098	295.4066296	244.6669407	17.36069568	339	0	0	0	0	0	0	0	0	12/12/2013	2013	2013-12	Monthly	0	NA	NA	>15 years	36.2	1	1
333	128	291.5857453	164.2388046	77.92950733	109.1217446	3897.867908	691.6783155	60.29292468	95.4667268	332	0	0	0	0	0	0	0	0	12/12/2013	2013	2013-12	Monthly	0	NA	NA	5-10 years	36	1	1
334	129	247.0379231	58.06794222	85.84747867	238.277357	348.3736932	434.9089118	58.54530367	70.81663646	445	0	0	0	0	0	0	0	0	12/12/2013	2013	2013-12	Monthly	0	NA	NA	5-10 years	36.1	1	1
335	130	494.5820714	46.01610516	287.54738	298.1625421	1375.306588	447.5202842	89.12867126	9.776843331	533	1	0	0	0	0	0	0	0	12/12/2013	2013	2013-12	Monthly	0	NA	NA	5-10 years	36.3	1	1
336	131	697.8381371	83.91894254	145.5394709	178.8244421	182.7357085	162.2998646	2578.547412	75.71324969	151	1	0	0	0	0	0	1	0	12/12/2013	2013	2013-12	Monthly	0	NA	0	>15 years	36.4	1	1
337	132	102	37	137	218.9843774	429	653.4784815	39	122	162	0	0	0	0	0	0	0	0	11/12/2013	2013	2013-12	Monthly	0	NA	0	5-10 years	36.4	1	1
338	133	50	21	79.5	73	86	150	21	58	71	0	0	0	0	0	0	0	0	12/12/2013	2013	2013-12	Monthly	0	NA	0	5-10 years	36.6	1	1
339	134	47	22	36	64	47.5	147	25	53	74	0	0	0	0	0	0	0	0	11/12/2013	2013	2013-12	Monthly	0	NA	0	5-10 years	36.3	1	1
340	135	271	57	361	1466.782999	946.6619465	521.8040424	4101.304344	89.5	114	0	0	0	1	0	0	1	0	11/12/2013	2013	2013-12	Monthly	0	NA	0	>15 years	36	1	1
341	133	138.6530657	166.5042285	359.9356883	166.3924232	251.3717214	315.3832654	34	247.885461	157	0	0	0	0	0	0	0	0	18/07/2013	2013	2013-07	Monthly	0	NA	0	5-10 years	36.4	1	1
342	136	143.3256178	130.9545648	1092.696261	69.40637381	1140.578685	132.0327526	463.6211829	304.5885377	168	0	0	0	0	0	0	0	0	18/07/2013	2013	2013-07	Monthly	0	NA	0	>15 years	36	1	1
343	134	76.44032947	15.61517846	145.2254426	45.40849156	89.340367	166.9240801	44.41230957	87.21277397	136	0	0	0	0	0	0	0	0	18/07/2013	2013	2013-07	Monthly	0	NA	0	5-10 years	36.5	1	1
344	130	179.6347742	36.90860364	342.5317336	194.4680277	1444.335933	284.4546286	62.82716964	145.228228	374	0	0	0	0	0	0	0	0	18/07/2013	2013	2013-07	Monthly	0	NA	0	5-10 years	36.1	1	1
345	132	84.08436241	17.03474014	187.2907432	79.35388519	696.8548626	283.6266663	40.62101485	106.9304446	206	0	0	0	0	0	0	0	0	18/07/2013	2013	2013-07	Monthly	0	NA	0	5-10 years	36	1	1
346	128	260.8526243	107.1769067	66.10261526	81.012847	3007.792356	354.1666671	38.99617426	64.46161554	203	0	0	0	0	0	0	0	0	18/07/2013	2013	2013-07	Monthly	0	NA	0	5-10 years	36.3	1	1
347	127	132.3373204	33.35969945	1618.512519	201.1741468	11493.58422	441.2635145	561.653232	410.256121	341	0	0	0	0	1	0	0	0	18/07/2013	2013	2013-07	Monthly	0	NA	0	>15 years	36.6	1	1
348	129	174.8572537	60.33137134	101.1570324	220.0543063	374.733206	404.1252177	63.9103967	246.3426212	393	0	0	0	0	0	0	0	0	18/07/2013	2013	2013-07	Monthly	0	NA	0	5-10 years	35.8	1	1
349	137	320.0938796	28969.29867	34476.02655	189.8596139	3945.866209	2264.608788	1894.077444	7474.864092	441	0	1	1	0	0	1	1	1	18/07/2013	2013	2013-07	Monthly	0	NA	0	>15 years	36	1	1
350	135	504.2498161	49	617.581808	1816.634596	890.1488762	435.6199092	5068.679303	173.0450341	155.5	1	0	0	1	0	0	1	0	18/07/2013	2013	2013-07	Monthly	0	NA	0	>15 years	35.3	1	1
351	131	300.2045417	15	159.1218434	75	69.94498212	122	819.4100528	75.8287228	70	0	0	0	0	0	0	1	0	18/07/2013	2013	2013-07	Monthly	0	NA	0	>15 years	35.8	1	1
352	138	685.4289915	9.618852417	374.2283293	7.478584934	2305.702194	148.2862375	256.9002878	131.1462106	147	1	0	0	0	0	0	0	0	15/12/2013	2013	2013-12	Monthly	0	NA	NA	5-10 years	36.1	1	1
353	139	53	27.92986922	301.0970538	79.82591637	96.70528679	513.4290626	262.5	106.4678223	141.5	0	0	0	0	0	0	0	0	15/12/2013	2013	2013-12	Monthly	0	NA	0	>15 years	35.6	1	1
354	140	2160.190521	241.6001629	5561.849016	3371.969488	1381.020328	968.7944191	3301.990965	535.4183058	147	1	0	1	1	0	1	1	0	22/07/2013	2013	2013-07	Monthly	0	NA	0	10-15 years	36.2	1	1
355	141	214.9846649	19691.26452	4971.14205	886.5556046	7694.976352	234.1250381	1607.09738	2985.402156	135	0	1	1	1	1	0	1	1	23/07/2013	2013	2013-07	Monthly	0	NA	0	>15 years	36	1	1
356	138	868.2073006	429.0354001	478.0547124	113.3374125	2849.63468	241.2772952	252.4579542	219.2946581	138	1	0	0	0	0	0	0	0	22/07/2013	2013	2013-07	Monthly	0	NA	0	5-10 years	36.5	1	1
357	139	118.0491818	159	434.8280077	472.4050531	271.8616286	719.4682416	1064.901324	491.9145351	229.5	0	0	0	0	0	0	1	0	22/07/2013	2013	2013-07	Monthly	0	NA	0	>15 years	35.9	1	1
358	142	82.86896203	47	9872.437211	192.1698221	5999.431863	190	155.9201315	281.9273027	87.5	0	0	1	0	0	0	0	0	22/07/2013	2013	2013-07	Monthly	0	NA	0	10-15 years	35.8	1	1
359	143	109.3446545	92.50065137	149.1912493	729.3592845	680.8910201	249.4037304	3852.257933	160.9792952	246	0	0	0	1	0	0	1	0	12/12/2013	2013	2013-12	Monthly	0	NA	NA	>15 years	36	1	1
360	144	96.18279792	9.640597172	714.2843613	63.92194246	177.2182107	164.4197008	537.8303643	690.774507	238.5	0	0	0	0	0	0	0	0	12/12/2013	2013	2013-12	Monthly	0	NA	NA	>15 years	36.3	1	1
361	145	128	66	5330.441794	198.3668952	1194	883.4421664	601	1208.389142	131	0	0	1	0	0	1	0	0	14/12/2013	2013	2013-12	Monthly	0	NA	0	>15 years	36.1	1	1
362	146	42	24.26320423	23	91.93809751	40	170	41.3993367	40.05549973	65	0	0	0	0	0	0	0	0	12/12/2013	2013	2013-12	Monthly	0	NA	0	1-2 years	35.8	1	1
363	147	42	26.57398558	25	95.00270076	51	167	48.92648883	47.12411733	73	0	0	0	0	0	0	0	0	12/12/2013	2013	2013-12	Monthly	0	NA	0	2-5 years	37	1	1
364	146	139.5196473	77.44382719	94.92809362	175.6900874	134.5178401	1419.133749	36	192.5879351	208	0	0	0	0	0	1	0	0	22/07/2013	2013	2013-07	Monthly	0	NA	0	1-2 years	35.8	1	1
365	148	131.7204124	60.01896607	5167.309927	157.0965989	422.5762452	636.4972521	3318.317998	448.1006411	184	0	0	1	0	0	0	1	0	23/07/2013	2013	2013-07	Monthly	0	NA	0	>15 years	36.1	1	1
366	147	73.65944113	49.37043983	61.30772713	93.23398775	85.60226189	247.6910137	27	112.5018631	105	0	0	0	0	0	0	0	0	22/07/2013	2013	2013-07	Monthly	0	NA	0	2-5 years	36.6	1	1
367	145	363.9642973	326.232122	7315.654786	189.0587942	4610.293247	1002.576225	3513.928865	1956.55018	193	0	0	1	0	0	1	1	0	22/07/2013	2013	2013-07	Monthly	0	NA	0	>15 years	36.7	1	1
368	144	162.9173521	561.6301736	2683.696313	230.3534239	304.3635978	366.7934196	969.5	2074.395508	218	0	0	0	0	0	0	1	0	22/07/2013	2013	2013-07	Monthly	0	NA	0	>15 years	36.4	1	1
369	143	242.6428649	1023.653832	623.9544487	1996.170749	2107.446162	575.8210396	11643.93028	1474.710418	238	0	1	0	1	0	0	1	0	22/07/2013	2013	2013-07	Monthly	0	NA	0	>15 years	36.1	1	1
370	149	366.4855764	124.1301025	220.0733212	410.3213433	6552.857938	683.1345952	145.5860691	409.4728325	348	0	0	0	0	0	0	0	0	12/12/2013	2013	2013-12	Monthly	0	NA	0	2-5 years	36.3	1	1
371	150	163.265191	62.93920691	50.27727178	267.3400917	161.0079871	452.7318177	49.82624823	123.2541274	310	0	0	0	0	0	0	0	0	12/12/2013	2013	2013-12	Monthly	0	NA	0	1-2 years	36.6	1	1
372	151	122.6211139	47.20440518	289.3148271	248.4492996	274.6606839	281.333884	31.91994027	203.075848	233	0	0	0	0	0	0	0	0	12/12/2013	2013	2013-12	Monthly	0	NA	0	10-15 years	36.5	1	1
373	152	1143.54522	131.1233477	4399.886012	1249.522359	13637.79249	1502.060943	550.8136035	1002.84098	342	1	0	1	1	1	1	0	0	12/12/2013	2013	2013-12	Monthly	0	NA	0	5-10 years	36.5	1	1
374	153	279.686361	143.3615268	53.80550138	283.8725492	255.1614467	301.9486195	40.48382669	241.8128595	265	0	0	0	0	0	0	0	0	17/12/2013	2013	2013-12	Monthly	0	NA	0	2-5 years	36.6	1	1
375	154	108.8434607	83.91894254	63.50813277	211.8598867	367.1427803	170.0779594	29.58433489	159.0565168	145.5	0	0	0	0	0	0	0	0	12/12/2013	2013	2013-12	Monthly	0	NA	0	10-15 years	35.9	1	1
376	155	60.5	27	189	85	799	366.4092544	29	58.5	88	0	0	0	0	0	0	0	0	14/12/2013	2013	2013-12	Monthly	0	NA	0	2-5 years	35.8	1	1
377	156	72	31	30	86	62	179.5	103	53	109	0	0	0	0	0	0	0	0	14/12/2013	2013	2013-12	Monthly	0	NA	0	5-10 years	36.5	1	0
378	157	246.5	1689.97177	17193.61291	209.124027	7508	456.8410369	5560.866952	4049.281898	138	0	1	1	0	0	0	1	1	14/12/2013	2013	2013-12	Monthly	0	NA	0	>15 years	35	1	1
379	158	30	21.95242287	923	79.67968451	34	127	414.9342611	47.12411733	50	0	0	0	0	0	0	0	0	12/12/2013	2013	2013-12	Monthly	0	NA	0	>15 years	35.3	1	1
380	159	109	20.7970322	989	102.6642089	8602	178	8032.350675	58.90514666	59	0	0	0	0	1	0	1	0	12/12/2013	2013	2013-12	Monthly	0	NA	0	10-15 years	35.6	1	0
381	160	44	31.19554829	27	126.4148841	51.5	402.8324598	45.16291277	54.19273493	72	0	0	0	0	0	0	0	0	12/12/2013	2013	2013-12	Monthly	0	NA	0	2-5 years	36.9	1	1
382	161	65	34.66172033	1662.5	88.63812679	62	1679.096012	1098.964211	81.87815386	95.5	0	0	0	0	0	1	1	0	12/12/2013	2013	2013-12	Monthly	0	NA	0	>15 years	36.3	1	1
383	162	125	58.92492455	30	347.6098833	1380	504.9732704	71.50794522	209.7023221	246	0	0	0	0	0	0	0	0	12/12/2013	2013	2013-12	Monthly	0	NA	0	5-10 years	36.8	1	1
384	163	54	31.19554829	51	131.7779398	107	175.5	76.2124153	97.78254346	105	0	0	0	0	0	0	0	0	12/12/2013	2013	2013-12	Monthly	0	NA	0	10-15 years	36	1	1
385	164	50	26.57398558	122	86.86550625	416	351.7681498	79.03509735	89.53582293	81.5	0	0	0	0	0	0	0	0	12/12/2013	2013	2013-12	Monthly	0	NA	0	10-15 years	36.3	1	1
386	165	110.5	70.47883133	4587.523825	102.8193753	4190.5	362.1402316	997.347657	2460.417525	99	0	0	1	0	0	0	1	1	12/12/2013	2013	2013-12	Monthly	0	NA	0	>15 years	36.3	1	1
387	166	40	39.28328304	79	96.53500239	53	158	645.453295	381.3037652	61.5	0	0	0	0	0	0	0	0	12/12/2013	2013	2013-12	Monthly	0	NA	0	>15 years	36.5	1	1
388	167	5260.153144	47.715907	26684.25835	3470.024064	26991.49069	1618.388711	12227.1721	1161.017895	172	1	0	1	1	1	1	1	0	14/12/2013	2013	2013-12	Monthly	0	NA	0	5-10 years	35.8	1	1
389	149	189.5957068	71.53874952	344.7408622	322.0038395	7358.804509	606.3894299	134	415.3325803	263	0	0	0	0	0	0	0	0	22/07/2013	2013	2013-07	Monthly	0	NA	0	2-5 years	36.8	1	1
390	166	68.8162195	150.6078937	167.753366	112.4976876	132.270742	198.3823332	704	737.0667291	70	0	0	0	0	0	0	1	0	22/07/2013	2013	2013-07	Monthly	0	NA	0	>15 years	36.8	1	1
391	158	44.23899825	41.41717078	2367.015384	109.940922	65.424238	210.3330761	418	75.81487523	80.5	0	0	0	0	0	0	0	0	22/07/2013	2013	2013-07	Monthly	0	NA	0	>15 years	36.3	1	1
392	167	68.8162195	38.27950632	3017.678943	115.8013048	6833.988339	194.7971103	30	98.99793625	95	0	0	0	0	0	0	0	0	22/07/2013	2013	2013-07	Monthly	0	NA	0	5-10 years	36.7	1	1
393	168	141.8456769	21.33611828	190.8386916	107.4170391	7949.044917	223.4788934	411	130.3263971	94	0	0	0	0	1	0	0	0	22/07/2013	2013	2013-07	Monthly	0	NA	0	5-10 years	36.1	1	1
394	165	362.1360609	130.5996744	7529.953965	221.733934	11120.02248	314.2937996	1591.758561	5300.23892	260	0	0	1	0	1	0	1	1	22/07/2013	2013	2013-07	Monthly	0	NA	0	>15 years	36.6	1	1
395	169	31.53163591	13.13094553	36.05597196	50.49315622	36.72881755	159.1189048	27.08067657	32.60999374	85.5	0	0	0	0	0	0	0	0	22/07/2013	2013	2013-07	Monthly	0	NA	0	1-2 years	36	1	1
396	155	74.52932123	15.97006888	1109.722692	71.8922594	1959.53205	190.7724008	53.07812608	73.94126488	136	0	0	0	0	0	0	0	0	22/07/2013	2013	2013-07	Monthly	0	NA	0	2-5 years	36.2	1	1
397	170	98.04245707	523.9696867	5869.33785	533.3948979	1453.217416	219.8241886	11386.30154	216.1164746	82	0	0	1	1	0	0	1	0	22/07/2013	2013	2013-07	Monthly	0	0	0	>15 years	36.7	1	1
398	159	124.0296144	29.17970615	364.5814368	92.94303609	779.7986794	178.5993146	41.6755988	87.92974213	102	0	0	0	0	0	0	0	0	22/07/2013	2013	2013-07	Monthly	0	NA	0	10-15 years	36.5	1	0
399	157	731.1841076	3967.98623	15637.8778	229.9548828	12259.16589	386.6359766	7198.602863	5851.948134	243	1	1	1	0	1	0	1	1	22/07/2013	2013	2013-07	Monthly	0	NA	0	>15 years	35.8	1	1
400	164	70.87406535	71.97660851	163.5223249	127.6243095	802.4224683	240.2554692	32.85960674	124.4788518	152	0	0	0	0	0	0	0	0	22/07/2013	2013	2013-07	Monthly	0	NA	0	10-15 years	36.3	1	1
401	163	111.0360357	126.4453933	91.4689522	196.1298084	352.3534774	308.773684	57.30394834	202.3443464	248	0	0	0	0	0	0	0	0	22/07/2013	2013	2013-07	Monthly	0	NA	0	10-15 years	36	1	1
402	153	142.9293651	173.1329232	37.10532967	184.8668922	150.1834494	246.386801	36.86687586	159.968567	189	0	0	0	0	0	0	0	0	22/07/2013	2013	2013-07	Monthly	0	NA	0	2-5 years	36.3	1	1
403	160	51.97431459	40.85158861	27.61326859	96.0010577	61.61372282	154.1414467	20.03634557	58.2666966	96	0	0	0	0	0	0	0	0	22/07/2013	2013	2013-07	Monthly	0	NA	0	2-5 years	36.8	1	1
404	150	68.51159651	36.96096113	34.51658574	102.1182928	69.31543817	289.3315441	24.04361469	68.86064143	134	0	0	0	0	0	0	0	0	22/07/2013	2013	2013-07	Monthly	0	0	0	1-2 years	35.9	1	1
405	161	145.4115749	68	3828.842402	236.3935306	151.767414	3317.720926	1502.804672	217.7645373	132	0	0	0	0	0	1	1	0	22/07/2013	2013	2013-07	Monthly	0	NA	0	>15 years	35.3	1	1
406	171	191.5367519	854.7158682	2670.297374	464.1716817	818.2243192	650.1336421	3513.801153	1172.16386	178	0	0	0	0	0	0	1	0	22/07/2013	2013	2013-07	Monthly	0	NA	0	>15 years	36.3	1	1
407	152	100.0681806	25	105.5560743	341.1820188	637.423139	406.4250341	58.05536811	615.3626889	205	0	0	0	0	0	0	0	0	22/07/2013	2013	2013-07	Monthly	0	NA	0	5-10 years	37	1	1
408	162	235.3165809	50	64.59401563	645.6012147	3726.219944	705.6063051	96.20603859	544.863401	469.5	0	0	0	1	0	0	0	0	22/07/2013	2013	2013-07	Monthly	0	NA	0	5-10 years	36.2	1	1
409	172	36	23.10781355	38	82.74428776	39	69	120.4344341	43.58980853	57	0	0	0	0	0	0	0	0	14/12/2013	2013	2013-12	Monthly	0	NA	0	>15 years	36.2	1	1
410	173	62.5	33.50632965	41	111.6829417	76	332.6201862	54.57185293	77.75479359	123	0	0	0	0	0	0	0	0	14/12/2013	2013	2013-12	Monthly	0	NA	0	2-5 years	36.4	1	1
411	174	95	15.10960138	210.7679377	87.38422548	177.4701417	430.5484331	39	172.2001299	247	0	0	0	0	0	0	0	0	14/12/2013	2013	2013-12	Monthly	0	NA	0	5-10 years	36.5	1	1
412	174	128.2123564	26	80.34865359	319.153862	163.6448638	191	46.44429449	237.2077995	218	0	0	0	0	0	0	0	0	22/07/2013	2013	2013-07	Monthly	0	NA	0	5-10 years	36.6	1	1
413	172	68.79687414	19	97.67875534	84	83.14214856	110	364.9194567	134.1585096	103	0	0	0	0	0	0	0	0	22/07/2013	2013	2013-07	Monthly	0	NA	0	>15 years	35.9	1	1
414	175	243.9161901	486.0626527	3377.041737	916.366696	1144.19433	426.3320489	2312.019389	2527.612838	80	0	0	0	1	0	0	1	1	22/07/2013	2013	2013-07	Monthly	0	NA	0	>15 years	35.4	1	1
415	176	52.56963199	884.5008372	12438.9238	263.5378609	129.8107032	364.5082826	1423.551069	2917.384075	105.5	0	0	1	0	0	0	1	1	22/06/2013	2013	2013-06	Monthly	0	NA	0	>15 years	36.6	1	1
416	176	59.96223648	860.3630477	12845.90324	274.1857608	127.1063135	370.0140904	1426.194237	2864.758634	131	0	0	1	0	0	0	1	1	22/07/2013	2013	2013-07	Monthly	0	NA	0	>15 years	36.3	1	1
417	176	1112.090734	2852.315613	19411.43757	251.105193	1439.507976	644.4463262	1125.76105	16190.85822	150	1	1	1	0	0	0	1	1	20/09/2013	2013	2013-09	Monthly	0	NA	0	>15 years	36.5	1	1
418	176	339.6491067	1717.692023	16324.72176	236.8844539	355.0477269	432.372392	1198.612498	11076.04962	110	0	1	1	0	0	0	1	1	24/10/2013	2013	2013-10	Monthly	0	NA	0	>15 years	35.9	1	1
419	176	111.710468	1440.220353	17255.94009	286.5981099	227.1687306	415.8740105	1333.693373	9768.892442	145.5	0	1	1	0	0	0	1	1	20/11/2013	2013	2013-11	Monthly	0	NA	0	>15 years	36.3	1	1
420	176	82.96145048	1328.671146	16779.45236	279.5064743	205.5336134	425.040597	1310.79161	8548.532792	153	0	1	1	0	0	0	1	1	12/12/2013	2013	2013-12	Monthly	0	NA	0	>15 years	36.9	1	1
421	176	325.2745979	786.9520405	9929.389545	211.0820262	769.9783674	234.2905505	680.8632157	2158.18395	80	0	0	1	0	0	0	1	0	16/08/2013	2013	2013-08	PCD	1	1	1	>15 years	37.9	1	1
422	177	1596.736197	62.08522125	402.566332	196.8015781	11342.14464	480.1190559	489.3338815	3.421865862	377	1	0	0	0	1	0	0	0	12/12/2013	2013	2013-12	Monthly	0	NA	NA	5-10 years	36.3	1	1
423	178	2063.740131	62.81563561	555.9249347	374.6658335	4462.168	472.7555755	180.878774	14.16187842	247	1	0	0	0	0	0	0	0	12/12/2013	2013	2013-12	Monthly	0	NA	NA	5-10 years	36.5	1	1
424	179	255.1375271	56.24190631	716.7847733	384.3855413	2098.636706	581.2539941	78.64294523	1059.174762	620.5	0	0	0	0	0	0	0	0	12/12/2013	2013	2013-12	Monthly	0	NA	NA	10-15 years	36.7	1	1
425	180	634.4609321	166.0895738	324.1560944	503.7889748	1398.373867	1700.767129	86.41739928	311.0691759	546	1	0	0	0	0	1	0	0	12/12/2013	2013	2013-12	Monthly	0	NA	0	5-10 years	36.7	1	1
426	181	272.7975343	215.9164459	154.3600449	190.6214124	656.2886118	232.9032649	46.71210772	144.3834064	177	0	0	0	0	0	0	0	0	12/12/2013	2013	2013-12	Monthly	0	NA	0	2-5 years	36.5	1	1
427	182	84.5	3723.555213	3956.07452	842.1852255	1843	973.5650337	9316.952602	5421.374867	127.5	0	1	0	1	0	1	1	1	12/12/2013	2013	2013-12	Monthly	0	NA	0	>15 years	36.3	1	1
428	183	80	46	4924.199044	195.677548	316	427.589418	125	136	131	0	0	1	0	0	0	0	0	12/12/2013	2013	2013-12	Monthly	0	NA	0	10-15 years	35.3	1	1
429	184	47	3362.472086	1757	3643.782549	1063.5	655.8150247	2211.556337	228.0699399	65	0	1	0	1	0	0	1	0	12/12/2013	2013	2013-12	Monthly	0	NA	0	>15 years	35.8	1	1
430	177	100.3279324	34.06948029	69.60805698	154.3038094	256.1090521	269.145045	46.5787637	189.5929869	272	0	0	0	0	0	0	0	0	22/07/2013	2013	2013-07	Monthly	0	NA	0	5-10 years	36.3	1	1
431	179	134.6607242	91.42974594	570.3865793	267.9341731	1813.753966	348.198187	50.49159085	1201.030391	281	0	0	0	0	0	0	0	0	22/07/2013	2013	2013-07	Monthly	0	NA	0	10-15 years	36.7	1	1
432	183	102.7673948	202.3126293	4466.782919	198.6904631	962.7144191	256.096591	217.193986	283.9177216	217	0	0	1	0	0	0	0	0	22/07/2013	2013	2013-07	Monthly	0	NA	0	10-15 years	36.6	1	1
433	181	209.5177531	149	337.1492523	328.7935181	913.9037758	450.8755726	72.98389134	290.6767707	189	0	0	0	0	0	0	0	0	22/07/2013	2013	2013-07	Monthly	0	NA	0	2-5 years	36.5	1	1
434	180	297.0774111	59	348.1774989	321.9084139	888.1693013	550.9329444	82.93624016	297.4819125	212.5	0	0	0	0	0	0	0	0	22/07/2013	2013	2013-07	Monthly	0	NA	0	5-10 years	35.7	1	1
435	182	92	10018.61708	8803.685292	2321.534121	11704.5297	1842.697405	22725.88736	13813.28584	186	0	1	1	1	1	1	1	1	22/07/2013	2013	2013-07	Monthly	0	NA	0	>15 years	36	1	1
436	184	60	2426.579228	3555.832561	1054.32754	2041.263818	465.5300755	3783.216403	260	109	0	1	0	1	0	0	1	0	22/07/2013	2013	2013-07	Monthly	0	NA	0	>15 years	36.8	1	1
437	185	223.9188361	48.69577882	82.50626224	420.8933161	216.5035099	1967.542692	35.73826072	140.0120132	667	0	0	0	0	0	1	0	0	22/06/2013	2013	2013-06	Monthly	0	NA	0	1-2 years	36.9	1	1
438	185	132.211463	31.94443091	57.54638459	285.3718191	155.8046248	1325.861777	27.56951541	87.86178969	439	0	0	0	0	0	1	0	0	22/07/2013	2013	2013-07	Monthly	0	0	0	1-2 years	36.8	1	1
439	185	128.7724365	30.38616599	56.15972472	288.7143041	150.6111373	1177.345976	28.59060857	92.96344199	402	0	0	0	0	0	1	0	0	19/08/2013	2013	2013-08	Monthly	0	2	1	1-2 years	36.1	1	1
440	185	123.8049538	30.38616599	53.38640498	274.0923507	148.6635795	1360.974086	24.50623592	86.72808918	425	0	0	0	0	0	1	0	0	19/09/2013	2013	2013-09	Monthly	0	NA	0	1-2 years	36.7	1	1
441	185	128.0082084	31.16529845	57.54638459	252.3751235	149.3127655	1241.394674	26.54842225	95.23084302	387.5	0	0	0	0	0	1	0	0	24/10/2013	2013	2013-10	Monthly	0	NA	0	1-2 years	36.3	1	1
442	185	130.6830067	34.28182829	58.23971452	287.8786649	159.3751475	1510.260003	26.29314896	99.76564507	431.5	0	0	0	0	0	1	0	0	20/11/2013	2013	2013-11	Monthly	0	NA	0	1-2 years	36.3	1	1
443	185	90.17891694	25.71137122	45.7597757	210.2171016	109.7124233	603.3342294	20.93240985	77.09163482	288	0	0	0	0	0	0	0	0	12/12/2013	2013	2013-12	Monthly	0	NA	NA	1-2 years	36.7	1	1
444	186	156.4236029	21.91243103	110.018128	5.397784786	1046.053807	96.29706853	48.93338815	58.50149588	175	0	0	0	0	0	0	0	0	12/12/2013	2013	2013-12	Monthly	0	NA	NA	5-10 years	36.5	1	1
445	187	225.7764625	73.04143676	6803.956411	8.982521294	242.9754942	128.0537594	1099.253612	131.7890841	123	0	0	1	0	0	0	1	0	12/12/2013	2013	2013-12	Monthly	0	NA	NA	>15 years	35.8	1	1
446	188	61.75948077	15.33870172	35.83923867	12.15644541	114.7254733	98.3751615	97.86677629	64.28735811	157	0	0	0	0	0	0	0	0	12/12/2013	2013	2013-12	Monthly	0	NA	NA	2-5 years	36.4	1	1
447	189	2788.234719	38.71196148	398.3989787	63.92194246	5041.391731	305.8751611	792.5461259	106.0741409	261.5	1	0	0	0	0	0	1	0	12/12/2013	2013	2013-12	Monthly	0	NA	NA	2-5 years	36.6	1	1
448	190	53.65987673	15.33870172	40.006592	9.234714964	83.01274081	122.4862046	51.55481965	57.21574872	127	0	0	0	0	0	0	0	0	12/12/2013	2013	2013-12	Monthly	0	NA	NA	10-15 years	36.6	1	1
449	191	83.02094136	21.91243103	61.67682933	47.87924409	269.5582258	140.4827215	2645.866244	464.1826602	215.5	0	0	0	0	0	0	1	0	12/12/2013	2013	2013-12	Monthly	0	NA	NA	>15 years	35	1	1
450	192	79.98358985	17.52994482	40.84006267	7.248510291	174.4200284	226.95776	37.57385161	75.46691113	184	0	0	0	0	0	0	0	0	12/12/2013	2013	2013-12	Monthly	0	NA	NA	10-15 years	36.3	1	1
451	193	94.15789691	462.2628174	17660.80146	123.7067146	235.9800385	391.8509668	1639.206089	5823.79761	256	0	0	1	0	0	0	1	1	12/12/2013	2013	2013-12	Monthly	0	NA	NA	>15 years	36.2	1	1
452	194	182.747316	32.86864654	833.4706667	59.40710076	245.7736764	1215.09758	66.4095982	190.6782022	285	0	0	0	0	0	1	0	0	12/12/2013	2013	2013-12	Monthly	0	NA	NA	10-15 years	36.3	1	1
453	195	150.1764204	90.91218775	82.91339557	348.848784	412.2695863	483.5073709	36.59115105	396.5230591	305	0	0	0	0	0	0	0	0	12/12/2013	2013	2013-12	Monthly	0	NA	0	5-10 years	36.9	1	1
454	196	221.8202173	66.43582951	59.09784578	332.3052286	216.7200934	256.8331489	40.09455913	200.7281504	394	0	0	0	0	0	0	0	0	12/12/2013	2013	2013-12	Monthly	0	NA	0	2-5 years	36.9	1	1
455	197	185.9983189	47.20440518	45.86698478	183.5430445	118.1096653	1536.936853	28.80579976	99.77715076	208	0	0	0	0	0	1	0	0	12/12/2013	2013	2013-12	Monthly	0	NA	0	1-2 years	35	1	1
456	198	47	21.5	457	60	46.5	159	25	56	65	0	0	0	0	0	0	0	0	12/12/2013	2013	2013-12	Monthly	0	NA	0	>15 years	35.8	1	1
457	199	73	34.66172033	541	131.1836988	167.5	133.5	97.85297767	181.4278517	137	0	0	0	0	0	0	0	0	12/12/2013	2013	2013-12	Monthly	0	NA	0	>15 years	36.5	1	1
458	200	51.5	60	403	234.079681	292.6702964	357.9425678	23	1235.661897	128	0	0	0	0	0	0	0	0	12/12/2013	2013	2013-12	Monthly	0	NA	0	10-15 years	35.3	1	1
459	201	187.2788072	41.5044182	10810.25953	45.82177223	209.4535271	342.1129766	7803.077692	1463.96178	134	0	0	1	0	0	0	1	0	22/07/2013	2013	2013-07	Monthly	0	NA	0	>15 years	36.4	1	1
460	194	79.30684182	19.8738635	690.0712411	54.5044276	150.8859532	200.2389174	43.32908251	137.0801081	148	0	0	0	0	0	0	0	0	22/07/2013	2013	2013-07	Monthly	0	NA	0	10-15 years	36.4	1	1
461	192	62.6054244	35.01564738	32.79075645	97.0204862	117.9325163	203.0571825	25.64652234	197.5770712	109	0	0	0	0	0	0	0	0	22/07/2013	2013	2013-07	Monthly	0	NA	0	10-15 years	36.6	1	1
462	195	49.61184575	35.01564738	42.28281753	99.05947572	88.56972655	178.030527	22.44070704	87.92974213	107	0	0	0	0	0	0	0	0	22/07/2013	2013	2013-07	Monthly	0	NA	0	5-10 years	36.9	1	1
463	202	67.33036209	1297.772757	1484.666171	112.3172659	1694.377378	447.7009015	799.4501884	1433.460628	127	0	1	0	0	0	0	1	0	22/07/2013	2013	2013-07	Monthly	0	NA	0	>15 years	36.4	1	1
464	198	90.95505054	46.68752984	826.2407711	115.3778429	90.49515539	256.6076955	28.0508838	123.9491546	116	0	0	0	0	0	0	0	0	22/07/2013	2013	2013-07	Monthly	0	NA	0	>15 years	36.6	1	1
465	186	192.5412109	56.41409856	115.6305622	160.3151671	1187.026879	240.2554692	30.45524527	100.6424759	169	0	0	0	0	0	0	0	0	22/07/2013	2013	2013-07	Monthly	0	NA	0	5-10 years	36.5	1	1
466	196	275.1874966	43	137.0653502	463.4854974	302.2151114	520.4711427	82.93624016	313.0365223	405	0	0	0	0	0	0	0	0	22/07/2013	2013	2013-07	Monthly	0	NA	0	2-5 years	36.8	1	1
467	187	505.0315988	416.2567147	13993.49521	240.5367596	768.0750867	363.9374562	4692.383639	660.0792071	158	1	0	1	0	0	0	1	0	22/07/2013	2013	2013-07	Monthly	0	NA	0	>15 years	36.6	1	1
468	188	85.99609267	17	53.56576906	198.3918362	130.6519477	394.4779931	1613.939234	145.8244669	114	0	0	0	0	0	0	1	0	22/07/2013	2013	2013-07	Monthly	0	NA	0	2-5 years	36.7	1	1
469	203	105.5406592	36	895.651168	252.9633997	501.4923246	422.3511276	68.00771693	281.9273027	153	0	0	0	0	0	0	0	0	22/07/2013	2013	2013-07	Monthly	0	0	0	10-15 years	36.1	1	1
470	197	83.65074469	15	44.11298628	86	52.78866575	399.7880463	41.46812008	79.71737525	87	0	0	0	0	0	0	0	0	22/07/2013	2013	2013-07	Monthly	0	NA	0	1-2 years	36.8	1	1
471	190	70.36043946	19	66.16947943	200.4656298	110.8561981	153.5	81.27751536	182.7666652	114	0	0	0	0	0	0	0	0	22/07/2013	2013	2013-07	Monthly	0	NA	0	10-15 years	36.8	1	1
472	200	114.1402685	85	886.9861171	317.7764778	356.9833521	448.2226825	49.7617441	2634.672798	189	0	0	0	0	0	0	0	1	22/07/2013	2013	2013-07	Monthly	0	NA	0	10-15 years	36.6	1	1
473	191	78.17826607	24	97.67875534	257.1045719	314.0925612	389.1675338	5716.092744	1358.677833	131	0	0	0	0	0	0	1	0	22/07/2013	2013	2013-07	Monthly	0	NA	0	>15 years	36.1	1	1
474	204	193	1708.742522	8727.421111	1217.628641	15927.63494	434.2857469	10645.20897	8892.397677	154.5	0	1	1	1	1	0	1	1	22/07/2013	2013	2013-07	Monthly	0	NA	0	>15 years	36.1	1	1
475	205	95	2941.752876	16807.79825	445.8232903	1203.575364	744.6823296	245	2793.125071	240	0	1	1	0	0	1	0	1	22/07/2013	2013	2013-07	Monthly	0	NA	0	10-15 years	36.6	1	1
476	206	63.78438178	14.60828735	38.33965067	11.54087036	74.61819399	92.1412262	31.45717809	46.28689784	128	0	0	0	0	0	0	0	0	12/12/2013	2013	2013-12	Monthly	0	NA	NA	5-10 years	36.4	1	1
477	207	92	170.4942906	10371.6185	79.67968451	5612.5	151	987.9387168	387.931387	56	0	0	1	0	0	0	1	0	12/12/2013	2013	2013-12	Monthly	0	NA	0	>15 years	36.4	1	1
478	207	219.7659472	645.5543244	10730.08386	62.93349906	10241.14172	151.047674	1317.204108	493.0046563	108	0	0	1	0	1	0	1	0	22/07/2013	2013	2013-07	Monthly	0	NA	0	>15 years	35.9	1	1
479	206	179.810012	16.5	59.86762424	188.0212944	101.6181816	387.8398561	51.4204689	140.9636514	105	0	0	0	0	0	0	0	0	22/07/2013	2013	2013-07	Monthly	0	NA	0	5-10 years	36.7	1	1
480	208	233.7530155	495.5124905	8701.621487	727.4604098	8644.144017	936.2972352	4895.019829	4415.638486	236	0	0	1	1	1	1	1	1	22/07/2013	2013	2013-07	Monthly	0	NA	0	>15 years	36.5	1	1
481	209	101.6317459	1780.062697	1950.424179	196.3179364	1152.11263	383.8566733	5902.605683	1408.452489	112	0	1	0	0	0	0	1	0	22/07/2013	2013	2013-07	Monthly	0	NA	0	>15 years	36	1	1
482	210	194.1139398	1530.503813	1070.68009	750.9345273	421.9708589	1239.662947	273.6529678	2854.398573	454	0	1	0	1	0	1	0	1	23/06/2013	2013	2013-06	Monthly	0	NA	0	1-2 years	35.6	1	0
483	210	306.455472	17.92004661	105.3861501	103.4928933	107.7648655	117.3823495	160.3116266	38.26239228	103	0	0	0	0	0	0	0	0	22/07/2013	2013	2013-07	Monthly	0	2	0	1-2 years	39	1	0
484	210	58.08133633	10.128722	63.09302407	57.99596485	58.42673431	77.95621686	71.47652143	23.80771075	47	0	0	0	0	0	0	0	0	20/09/2013	2013	2013-09	Monthly	0	NA	0	1-2 years	36	1	0
485	210	94.00005748	14.0243843	119.9460787	109.3246235	103.220564	154.1203368	113.3413411	47.04857125	91	0	0	0	0	0	0	0	0	24/10/2013	2013	2013-10	Monthly	0	NA	0	1-2 years	37.3	1	0
486	210	88.65046072	11.68698692	114.3994392	108.4914838	103.220564	122.7586403	119.9784467	35.71156613	99	0	0	0	0	0	0	0	0	21/11/2013	2013	2013-11	Monthly	0	NA	0	1-2 years	36	1	0
487	210	90.94314505	12.46611938	108.1594698	107.2417964	110.0370163	134.4072704	104.9173225	35.14471588	97	0	0	0	0	0	0	0	0	13/12/2013	2013	2013-12	Monthly	0	NA	0	1-2 years	35.4	1	0
488	211	69	16.89648221	298.2225432	223.0962482	334	177	540.1996935	467.0717379	116	0	0	0	0	0	0	0	0	23/06/2013	2013	2013-06	Monthly	0	NA	0	10-15 years	35.5	1	1
489	211	107	24.13783173	399.5456182	334.4676296	463	512.1745773	638.3587233	613.7210192	195.5	0	0	0	0	0	0	0	0	22/07/2013	2013	2013-07	Monthly	0	NA	0	10-15 years	36.5	1	1
490	211	84	18.50567099	305.4815097	356.2096631	368	413.0290804	494.6955075	442.7185738	158.5	0	0	0	0	0	0	0	0	23/09/2013	2013	2013-09	Monthly	0	2	0	10-15 years	37.5	1	1
491	211	145	28.16080368	493.9121835	544.8195007	695	722.8926078	758.6197862	853.0329584	259	0	0	0	1	0	0	1	0	24/10/2013	2013	2013-10	Monthly	0	NA	0	10-15 years	36.8	1	1
492	211	130	26.5516149	422.5323456	528.9880248	606	651.4970067	643.5592017	648.4788747	276.5	0	0	0	1	0	0	0	0	21/11/2013	2013	2013-11	Monthly	0	NA	0	10-15 years	35	1	1
493	211	138	26.5516149	367.1827255	482.2998245	593	611.1929153	572.0526237	624.1028938	256	0	0	0	0	0	0	0	0	13/12/2013	2013	2013-12	Monthly	0	NA	0	10-15 years	36.3	1	1
494	212	469	20.11485977	67.14544075	330.2853194	3999	540.6095681	611.0562117	117.2268137	175	1	0	0	0	0	0	0	0	23/06/2013	2013	2013-06	Monthly	0	NA	1	5-10 years	35.8	1	1
495	212	943	32.98837002	130.0564843	756.8353568	6507	1137.129267	970.5392809	1088.906908	426	1	0	0	1	0	1	1	0	22/07/2013	2013	2013-07	Monthly	0	NA	0	5-10 years	36	1	1
496	212	770	30.17228966	93.15673762	500.6464105	5030	812.4989582	778.77164	711.2320061	266.5	1	0	0	0	0	1	1	0	23/09/2013	2013	2013-09	Monthly	0	NA	0	5-10 years	36	1	1
497	212	652.5	23.33323733	78.63880448	393.8166434	4256.5	651.4970067	646.1594409	461.6596129	211	1	0	0	0	0	0	0	0	24/10/2013	2013	2013-10	Monthly	0	NA	0	5-10 years	36	1	1
498	212	642	24.13783173	78.0338906	495.6434096	3911	724.7223776	639.0087831	463.4636345	286	1	0	0	0	0	0	0	0	21/11/2013	2013	2013-11	Monthly	0	NA	0	5-10 years	36.7	1	1
499	212	825	37.81593637	110.6992402	835.5978459	4992	1264.416901	834.026723	726.5833864	485	1	0	0	1	0	1	1	0	13/12/2013	2013	2013-12	Monthly	0	NA	0	5-10 years	35.2	1	1
500	211	127	23.33323733	345.1033689	480.6316467	513	578.2010004	534.3491553	582.577117	256	0	0	0	0	0	0	0	0	13/12/2013	2013	2013-12	Monthly	0	NA	0	10-15 years	36.3	1	1
501	213	12502.72162	2981.908475	17212.45435	908.9313601	7167.077532	755.7777003	20711.68625	1261.033742	186	1	1	1	1	0	1	1	0	13/12/2013	2013	2013-12	Monthly	0	NA	NA	>15 years	35	1	1
502	214	1435.631469	1467.029335	707.4100345	788.3181464	8701.116756	2449.342316	302.0716299	318.1130336	611	1	1	0	1	1	1	0	0	13/12/2013	2013	2013-12	Monthly	0	NA	0	5-10 years	36	1	0
503	215	44	27	22	84	45	561.3921211	22	34	84	0	0	0	0	0	0	0	0	13/12/2013	2013	2013-12	Monthly	0	NA	0	1-2 years	35.9	1	0
504	216	57	28	26	79	62	504.6953596	33	87	91	0	0	0	0	0	0	0	0	13/12/2013	2013	2013-12	Monthly	0	NA	0	10-15 years	36.2	1	1
505	217	549	42	349	233.3261189	7698.5	1475.347307	3633.386372	83	134	1	0	0	0	1	1	1	0	13/12/2013	2013	2013-12	Monthly	0	NA	0	5-10 years	36	1	1
506	218	49	27	28	69	60	582.647897	25	44	82	0	0	0	0	0	0	0	0	13/12/2013	2013	2013-12	Monthly	0	NA	0	1-2 years	36.6	1	1
507	219	48	69	449.5	181.3339198	93.5	160	4036.695156	100	50	0	0	0	0	0	0	1	0	13/12/2013	2013	2013-12	Monthly	0	NA	0	>15 years	36.2	1	1
508	220	2270.084585	1065.108636	1616	1105.01293	19643.13213	855.1576389	4789.93677	1314.774793	152	1	1	0	1	1	1	1	0	13/12/2013	2013	2013-12	Monthly	0	NA	0	2-5 years	35.5	1	1
509	221	49	24	406	200.1597789	74	157	23	61.5	76.5	0	0	0	0	0	0	0	0	13/12/2013	2013	2013-12	Monthly	0	NA	0	10-15 years	35	1	1
510	222	38	21.95242287	25	82.74428776	52	393.2575721	45.16291277	40.6445512	59.5	0	0	0	0	0	0	0	0	13/12/2013	2013	2013-12	Monthly	0	NA	0	10-15 years	36.6	1	1
511	223	12	3.662933669	24.46413562	6.495310245	24.44199556	31.37618013	11	12.03549295	10	0	0	0	0	0	0	0	0	13/12/2013	2013	2013-12	Monthly	0	NA	0	5-10 years	36.7	1	1
512	224	13	3.662933669	22.58227904	7.085792995	15.94043189	109.0695786	10	12.03549295	12	0	0	0	0	0	0	0	0	13/12/2013	2013	2013-12	Monthly	0	NA	0	1-2 years	36.6	1	1
513	225	96	9.529462501	5828.072678	11.9400516	194.473269	288.643276	6594.701337	454.1633513	137	0	0	1	0	0	0	1	0	13/12/2013	2013	2013-12	Monthly	0	NA	0	>15 years	36	1	1
514	226	148	1124.997977	2858.540155	487.5358327	494.1533885	2347.802738	209.5	3278.632674	299	0	1	0	0	0	1	0	1	13/12/2013	2013	2013-12	Monthly	0	NA	0	10-15 years	35.8	1	1
515	214	348.3658275	688.8801886	379.7123745	279.8349833	1390.017681	1020.858142	96	302.2295813	368	0	0	0	0	0	1	0	0	22/07/2013	2013	2013-07	Monthly	0	NA	0	5-10 years	36.6	1	0
516	217	236.2468845	120.6094521	68.17025683	573.9435859	655.6085194	902.5779361	69.7264826	284.9771161	717	0	0	0	1	0	1	0	0	22/07/2013	2013	2013-07	Monthly	0	NA	0	5-10 years	36.6	1	1
517	215	86.23011285	46.68752984	30.20201252	167.4730376	81.34936841	338.466481	24.04361469	61.44488005	208	0	0	0	0	0	0	0	0	22/07/2013	2013	2013-07	Monthly	0	NA	0	1-2 years	36.3	1	0
518	221	117.2673991	38	1622.72771	532.0491461	316.7319945	444.9064097	54.73791851	485.1093933	193	0	0	0	1	0	0	0	0	22/07/2013	2013	2013-07	Monthly	0	NA	0	10-15 years	36.8	1	1
519	225	167.3014894	471.5229949	7641.103782	310.8884866	302.2151114	367.2577019	8702.62469	1147.901347	171	0	0	1	0	0	0	1	0	22/07/2013	2013	2013-07	Monthly	0	NA	0	>15 years	36.5	1	1
520	226	301.768107	2766.639648	2882.168546	1159.573147	748.279337	1990.056187	760.5253223	4445.033242	364	0	1	0	1	0	1	1	1	22/07/2013	2013	2013-07	Monthly	0	NA	0	10-15 years	35.3	1	1
521	218	93.81391928	23	70.10813892	235.0123439	143.8491142	617.090228	69.66644173	209.9872324	151	0	0	0	0	0	0	0	0	22/07/2013	2013	2013-07	Monthly	0	NA	0	1-2 years	36.6	1	1
522	224	95.3774846	15	76.4099941	72	52.12880743	177	41.46812008	151.6574456	82.5	0	0	0	0	0	0	0	0	22/07/2013	2013	2013-07	Monthly	0	NA	0	1-2 years	35.9	1	1
523	220	80	38	78	229.9297669	2174.138538	183	34	100	155	0	0	0	0	0	0	0	0	22/07/2013	2013	2013-07	Monthly	0	0	0	2-5 years	38	1	1
524	213	51	580.7230614	16877.9326	270.8226521	275.3780434	190	986	459.6267771	76	0	0	1	0	0	0	1	0	22/07/2013	2013	2013-07	Monthly	0	NA	0	>15 years	36	1	1
525	219	70	995.7647561	1323	464.9655493	715.4051966	545.2443672	13337.0367	250	84	0	1	0	0	0	0	1	0	22/07/2013	2013	2013-07	Monthly	0	NA	0	>15 years	36.7	1	1
526	222	78	44	58	217.407083	292.7095286	513.2013692	42	94	142	0	0	0	0	0	0	0	0	22/07/2013	2013	2013-07	Monthly	0	NA	0	10-15 years	36.3	1	1
527	223	65	20	206	184.0031412	1529.985003	396.4515804	61.5	103.5	107	0	0	0	0	0	0	0	0	22/07/2013	2013	2013-07	Monthly	0	NA	0	5-10 years	36.5	1	1
528	227	49	11.26432147	23.59164134	61	69	111	29.90275078	40.21649811	47	0	0	0	0	0	0	0	0	23/06/2013	2013	2013-06	Monthly	0	NA	0	2-5 years	36	1	1
529	227	87	18.50567099	38.10957448	228.964045	147	440.582187	48.10442518	84.71134709	123	0	0	0	0	0	0	0	0	22/07/2013	2013	2013-07	Monthly	0	NA	0	2-5 years	36.6	1	1
530	227	205	78.8502503	31.75797873	687.0904196	587	997.7791571	100.1092091	449.032016	382	0	0	0	1	0	1	0	0	19/08/2013	2013	2013-08	Monthly	0	2	0	2-5 years	36.6	1	1
531	227	111.5	13.67810464	29.64078015	181.1643972	85	458.0274467	45.50418598	56.4742314	98	0	0	0	0	0	0	0	0	20/09/2013	2013	2013-09	Monthly	0	NA	0	2-5 years	36.3	1	1
532	227	57	12.06891586	21.7768997	66	65	149	28.60263119	42.78350863	53	0	0	0	0	0	0	0	0	24/10/2013	2013	2013-10	Monthly	0	NA	0	2-5 years	36.7	1	1
533	227	58	12.87351025	24.80146911	311.8787988	75	139.5	39.00358798	49.62887001	83	0	0	0	0	0	0	0	0	21/11/2013	2013	2013-11	Monthly	0	2	0	2-5 years	36.3	1	1
534	228	1138.034158	1673.609204	6341.430584	240.1858265	21607.06878	2136.241574	6104.083486	7530.807347	214.5	1	1	1	0	1	1	1	1	13/12/2013	2013	2013-12	Monthly	0	NA	0	>15 years	35.3	1	1
535	227	64.75497027	29.72129215	38.81052558	224.8414685	64.62604326	139.798918	21.7989836	63.38783695	89	0	0	0	0	0	0	0	0	13/12/2013	2013	2013-12	Monthly	0	NA	0	2-5 years	36.3	1	1
536	229	55	27	813	73	258	155	117.5	1413.927283	80.5	0	0	0	0	0	0	0	0	13/12/2013	2013	2013-12	Monthly	0	NA	0	>15 years	35.1	1	1
537	230	84	38	31	172.3687648	135.5	149.5	27	57	130.5	0	0	0	0	0	0	0	0	13/12/2013	2013	2013-12	Monthly	0	NA	0	2-5 years	37.1	1	1
538	231	367	3340.749208	10480.01393	179.5409129	1859	483.4286148	2827.156997	2508.841498	114	0	1	1	0	0	0	1	1	13/12/2013	2013	2013-12	Monthly	0	NA	0	>15 years	35	1	1
539	232	369	10.5309343	1472.552779	279.3000747	587.670589	309.9920668	99	761.7855553	102	0	0	0	0	0	0	0	0	13/12/2013	2013	2013-12	Monthly	0	NA	0	10-15 years	35.4	1	1
540	233	39	8.0126674	60.21941076	46.35289584	53.13477296	360.2242236	27	45.36455036	75	0	0	0	0	0	0	0	0	13/12/2013	2013	2013-12	Monthly	0	NA	0	5-10 years	36.4	1	1
541	231	151.6658362	1539.656647	11894.83212	250.892616	1600.816289	418.3699634	3350.611732	3697.17611	148.5	0	1	1	0	0	0	1	1	22/07/2013	2013	2013-07	Monthly	0	NA	0	>15 years	36.1	1	1
542	230	408.5	38	73	507.3943755	4201.922312	1417.39865	61.5	469.6522819	357	0	0	0	0	0	1	0	0	22/07/2013	2013	2013-07	Monthly	0	NA	0	2-5 years	36.2	1	1
543	233	49	17	34	86	129.0232791	401.3872221	33	63	100	0	0	0	0	0	0	0	0	22/07/2013	2013	2013-07	Monthly	0	NA	0	5-10 years	36.5	1	1
544	229	69	38	1448.5	199.0367306	1292.158511	160.5	243.5	2481.325746	124	0	0	0	0	0	0	0	1	22/07/2013	2013	2013-07	Monthly	0	NA	0	>15 years	35.8	1	1
545	228	60	390.7326978	2947.646486	78	7972.483214	486.9025688	195	3514.447602	89	0	0	0	0	1	0	0	1	22/07/2013	2013	2013-07	Monthly	0	NA	0	>15 years	37	1	1
546	234	54	22	36.5	207.3874423	2158.732774	373.415609	32	83	127	0	0	0	0	0	0	0	0	22/07/2013	2013	2013-07	Monthly	0	NA	0	2-5 years	36.5	1	1
547	235	134	1089.314452	26708.32614	347.5401687	1272.901305	432.6410583	5774.376337	13089.83167	199	0	1	1	0	0	0	1	1	22/07/2013	2013	2013-07	Monthly	0	NA	0	>15 years	36.5	1	1
548	236	40.24862449	317.3826085	157.6598858	211.0820262	195.8750789	707.4063419	1039.164047	565.6591106	99	0	0	0	0	0	0	1	0	19/06/2013	2013	2013-06	Monthly	0	2	0	>15 years	36.5	1	1
549	236	265.3123614	348.729039	405.0823343	242.2186304	234.8955581	351.2006474	132.8737097	4759.560383	182.5	0	0	0	0	0	0	0	1	18/07/2013	2013	2013-07	Monthly	0	0	0	>15 years	35.6	1	1
550	236	126.495677	105.7942028	82.8577502	371.21257	235.6682409	440.6190194	44.90215016	342.4402596	366.5	0	0	0	0	0	0	0	0	17/08/2013	2013	2013-08	Monthly	0	NA	0	>15 years	36.3	1	1
551	236	46.81982849	323.2600642	166.8663025	220.8728454	215.5784892	789.4508816	1019.003897	582.1362682	117	0	0	0	0	0	1	1	0	17/09/2013	2013	2013-09	Monthly	0	NA	0	>15 years	36.8	1	1
552	236	60.78363698	348.729039	182.4021307	243.9963247	258.0760409	841.360574	1027.709416	610.2382066	144	0	0	0	0	0	1	1	0	21/10/2013	2013	2013-10	Monthly	0	NA	0	>15 years	36.6	1	1
553	236	52.56963199	307.586849	161.1122921	232.4381025	220.2145858	742.0588078	1040.996787	570.5055765	131	0	0	0	0	0	1	1	0	18/11/2013	2013	2013-11	Monthly	0	NA	0	>15 years	35	1	1
554	236	59.96223648	315.4234566	173.771115	245.7738314	241.849703	775.3278274	1031.833083	606.362596	147	0	0	0	0	0	1	1	0	11/12/2013	2013	2013-12	Monthly	0	NA	0	>15 years	35.6	1	1
555	237	85.42565198	39.18303809	43.73047927	177.2329412	91.17656533	163.4585236	31.15659399	328.3028177	110	0	0	0	0	0	0	0	0	19/06/2013	2013	2013-06	Monthly	0	NA	0	2-5 years	36.3	1	1
556	237	82.14004998	37.22388618	62.14331265	115.6058445	107.4029032	332.3822766	27.49111234	250.5468872	83	0	0	0	0	0	0	0	0	18/07/2013	2013	2013-07	Monthly	0	2	0	2-5 years	37.6	1	1
557	237	106.782065	48.97879761	51.78609388	193.2710378	102.7668067	397.9936714	28.40748275	395.8483735	127	0	0	0	0	0	0	0	0	17/08/2013	2013	2013-08	Monthly	0	NA	0	2-5 years	36.8	1	1
558	237	69.40834223	37.22388618	34.52406258	126.1154667	68.76876538	194.788074	22.90926028	212.0616287	98	0	0	0	0	0	0	0	0	17/09/2013	2013	2013-09	Monthly	0	NA	0	2-5 years	37.1	1	1
559	237	50.92683099	29.38727857	34.52406258	102.8441603	132.9014342	166.1828323	29.32385316	420.1961901	73	0	0	0	0	0	0	0	0	21/10/2013	2013	2013-10	Monthly	0	NA	0	2-5 years	36.5	1	1
560	237	75.15814573	56.81540523	36.82566676	208.4111109	137.5375308	347.5291276	24.74200111	621.8639348	128	0	0	0	0	0	0	0	0	18/11/2013	2013	2013-11	Monthly	0	NA	0	2-5 years	36.9	1	1
561	237	89.53265448	72.48862046	43.73047927	216.4229856	178.8760583	388.8216615	32.0729644	631.5506985	141	0	0	0	0	0	0	0	0	11/12/2013	2013	2013-12	Monthly	0	NA	0	2-5 years	36.3	1	1
562	238	101.547629	4418.081653	6898.842834	514.3736768	6200	392.3214922	14263.73408	10079.24514	132	0	1	1	1	0	0	1	1	19/06/2013	2013	2013-06	Monthly	0	NA	1	>15 years	NA	1	1
563	238	180.3345825	6435.411115	10036.69597	749.1100465	7353.5	655.5477077	16056.49209	10592.9442	274	0	1	1	1	0	0	1	1	24/07/2013	2013	2013-07	Monthly	0	NA	0	>15 years	35.5	1	1
564	238	226.731344	7432.661722	10922.81842	858.6686868	7824	701.6253849	19677.32677	11958.72211	326	0	1	1	1	1	0	1	1	22/08/2013	2013	2013-08	Monthly	0	NA	0	>15 years	36.5	1	1
565	238	142.6919269	5079.773943	8080.469366	570.5423681	5885.5	474.4412791	14466.0163	9382.713691	191.5	0	1	1	1	0	0	1	1	23/09/2013	2013	2013-09	Monthly	0	NA	0	>15 years	36	1	1
566	238	235.48545	6882.869291	10598.19001	1241.110891	7398	906.4181015	17401.27876	10516.48453	322	0	1	1	1	0	1	1	1	25/10/2013	2013	2013-10	Monthly	0	NA	0	>15 years	36	1	1
567	238	247.7411983	7524.711968	11819.38041	1067.84693	7387	943.9518481	18499.64723	11323.20646	350	0	1	1	1	0	1	1	1	15/12/2013	2013	2013-12	Monthly	0	NA	0	>15 years	35.1	1	1
568	239	132.6310161	56.97232067	2379.314608	111.1328405	346.974602	214.9600333	216.7050046	49.31327636	326.5	0	0	0	0	0	0	0	0	12/12/2013	2013	2013-12	Monthly	0	NA	NA	>15 years	35	1	1
569	240	76.94623834	82.53682354	272.544908	141.8272165	468.695531	1402.737559	179.5680583	119.2530493	229	0	0	0	0	0	1	0	0	12/12/2013	2013	2013-12	Monthly	0	NA	NA	>15 years	35.7	1	1
570	241	96.18279792	148.8602441	50.00824	28.86506138	152.9672977	206.6170605	103.5465446	87.43080704	223	0	0	0	0	0	0	0	0	12/12/2013	2013	2013-12	Monthly	0	NA	NA	10-15 years	36.3	1	1
571	242	77.95868884	70.11977929	291.7147333	6.268909598	393.1446096	116.0437187	76.02151373	53.38096705	126	0	0	0	0	0	0	0	0	15/12/2013	2013	2013-12	Monthly	0	NA	NA	>15 years	36.2	1	1
572	243	1299.232701	347.9139493	404.8643464	195.9305555	226.1911514	213.4351288	2730.860275	247.6821037	201	1	0	0	0	0	0	1	0	17/12/2013	2013	2013-12	Monthly	0	NA	0	>15 years	36.6	1	1
573	244	88	122	7796.29176	224.3626108	8173	554.3061915	428	169	161	0	0	1	0	1	0	0	0	11/12/2013	2013	2013-12	Monthly	0	NA	0	>15 years	35.7	1	1
574	245	51	18	22	51	336	161	26	37	54	0	0	0	0	0	0	0	0	11/12/2013	2013	2013-12	Monthly	0	NA	0	5-10 years	36.4	1	1
575	246	58	23	25	71	71	419.6107489	25	57	71.5	0	0	0	0	0	0	0	0	11/12/2013	2013	2013-12	Monthly	0	NA	0	2-5 years	36.4	1	0
576	247	37	25.41859491	24	108.7934154	153	105.5	84.68046144	41.23360266	72.5	0	0	0	0	0	0	0	0	11/12/2013	2013	2013-12	Monthly	0	NA	0	10-15 years	35.8	1	1
577	248	42	221.8350101	718	581.9509859	2901	151	400.8208508	115.4540875	71	0	0	0	1	0	0	0	0	11/12/2013	2013	2013-12	Monthly	0	NA	0	>15 years	35.8	1	1
578	249	44	33.50632965	174.5	93.47039914	52	576.7994862	118.552646	71.86427893	78	0	0	0	0	0	0	0	0	11/12/2013	2013	2013-12	Monthly	0	NA	0	>15 years	35.8	1	1
579	250	59	6.181200566	48.92827124	41.33379247	53.13477296	251.0094411	22	60.17746476	58.5	0	0	0	0	0	0	0	0	11/12/2013	2013	2013-12	Monthly	0	NA	0	5-10 years	36.5	1	1
580	240	79.72551275	162.6320371	524.0821835	153.6111299	463.3392271	1029.391036	171	257.4195172	127	0	0	0	0	0	1	0	0	18/07/2013	2013	2013-07	Monthly	0	NA	0	>15 years	36.8	1	1
581	236	84.05842105	280.7338736	350.0473452	157.0965989	309.7986621	838.209523	1037	584.258769	182.5	0	0	0	0	0	1	1	0	18/07/2013	2013	2013-07	Monthly	0	0	0	>15 years	35.6	1	1
582	251	152.5183722	1263.742839	7759.854062	173.3654964	747.321334	287.5748141	3768.627246	473.8425928	192	0	1	1	0	0	0	1	0	18/07/2013	2013	2013-07	Monthly	0	NA	0	>15 years	35.8	1	1
583	244	161.1841888	606.0345362	7800.217861	188.4774633	15875.20512	467.9047961	847	514.8390344	193	0	0	1	0	1	0	1	0	18/07/2013	2013	2013-07	Monthly	0	0	0	>15 years	37	1	1
584	250	152.5183722	32.91362656	65.26306436	101.1987404	105.9837528	230.7757268	29	263.1399509	98	0	0	0	0	0	0	0	0	18/07/2013	2013	2013-07	Monthly	0	NA	0	5-10 years	35.8	1	1
585	245	69.32653283	28.07338736	57.3523899	90.6081745	58.42694065	367.3984479	30	131.5699755	92	0	0	0	0	0	0	0	0	18/07/2013	2013	2013-07	Monthly	0	NA	0	5-10 years	36	1	1
586	252	133.4535757	50.33848767	417.2880782	102.9638347	3486.593714	254.9413318	135.5	118.2222968	100	0	0	0	0	0	0	0	0	18/07/2013	2013	2013-07	Monthly	0	NA	0	2-5 years	37	1	1
587	239	192.3811286	177.1527547	5274.860961	272.264727	457.9041628	418.8442206	349.5	729.0556413	264.5	0	0	1	0	0	0	0	0	18/07/2013	2013	2013-07	Monthly	0	NA	0	>15 years	35.2	1	1
588	246	192.3811286	102.613071	88.99508777	255.9626348	456.5453967	743.3765225	34	513.6899828	206	0	0	0	0	0	1	0	0	18/07/2013	2013	2013-07	Monthly	0	NA	0	2-5 years	36.5	1	0
589	253	192.3811286	90.99649695	3480.696766	251.3056584	988.5023099	605.5479012	576	759.470992	192.5	0	0	0	0	0	0	0	0	18/07/2013	2013	2013-07	Monthly	0	NA	0	>15 years	36.3	1	1
590	243	2049.39574	560.3046858	1903.506044	246.6490187	436.8432888	518.8176372	9349.792906	596.4266819	276	1	0	0	0	0	0	1	0	18/07/2013	2013	2013-07	Monthly	0	NA	0	>15 years	36.6	1	1
591	248	38.22016473	227.8577142	958.4879212	460.2149894	5125.159054	105.4013989	302.2203505	103.1385849	80	0	0	0	0	0	0	0	0	18/07/2013	2013	2013-07	Monthly	0	NA	0	>15 years	36.5	1	1
592	254	74.35919645	16	375.9511458	185.6529057	134.7229361	305.1222076	44	93	105	0	0	0	0	0	0	0	0	24/07/2013	2013	2013-07	Monthly	0	NA	0	10-15 years	36.4	1	1
593	255	71	18	28	72	82.80598507	347.0827824	26	45	79.5	0	0	0	0	0	0	0	0	18/07/2013	2013	2013-07	Monthly	0	NA	0	2-5 years	35.8	1	1
594	241	59	188.5	36	214.06735	213.7549847	187	76	97	139	0	0	0	0	0	0	0	0	18/07/2013	2013	2013-07	Monthly	0	NA	0	10-15 years	36.8	1	1
595	249	114	486.1659087	5098.579781	580.5494537	1039.889115	1259.205422	3351.717916	1879.634566	245	0	0	1	1	0	1	1	0	18/07/2013	2013	2013-07	Monthly	0	NA	0	>15 years	36.5	1	1
596	256	60	80	12169.06576	746.5481692	668.2250423	439.2196624	2237.020379	934.2070671	106	0	0	1	1	0	0	1	0	18/07/2013	2013	2013-07	Monthly	0	NA	0	>15 years	36	1	1
597	257	59.5	5.239533313	15270.06218	12.40678494	3156.205514	881.352886	4569.381742	1589.848064	123.5	0	0	1	0	0	1	1	0	14/12/2013	2013	2013-12	Monthly	0	NA	0	>15 years	36.5	1	1
598	258	393.4280738	60.01896607	150.3028149	173.3654964	298.9285336	3031.445752	35	316.5306656	165	0	0	0	0	0	1	0	0	23/07/2013	2013	2013-07	Monthly	0	NA	0	5-10 years	36	1	1
599	259	1860.486977	2741.385135	232.4087123	364.9452656	1132.38318	648.939253	2318.382111	244.2363561	111	1	1	0	0	0	0	1	0	23/06/2013	2013	2013-06	Monthly	0	2	0	>15 years	36.1	1	1
600	259	1077.275217	1694.363071	190.1525828	316.8694511	735.9278266	472.5607719	5403.479369	188.4109033	127	1	1	0	0	0	0	1	0	23/07/2013	2013	2013-07	Monthly	0	NA	1	>15 years	36	1	1
601	259	69.20112574	14	63.38419428	84	93.96113107	266.0468479	59.34866995	95.94999703	96	0	0	0	0	0	0	0	0	19/08/2013	2013	2013-08	Monthly	0	NA	0	>15 years	35.4	1	1
602	259	1390.011074	10770.94683	2828.839481	6264.041683	19232.23555	1464.020353	28032.42243	408.2236237	201.5	1	1	0	1	1	1	1	0	20/09/2013	2013	2013-09	Monthly	0	NA	0	>15 years	35.5	1	1
603	259	652.087531	5219.084439	736.2317951	4186.511332	11414.76192	591.7654647	14490.94503	230.2799929	162	1	1	0	1	1	0	1	0	21/11/2013	2013	2013-11	Monthly	0	NA	0	>15 years	36.4	1	1
604	259	690.6804666	4446.610357	614.3391138	3841.816697	9347.617039	566.5844021	12814.45662	197.1336303	138	1	1	0	1	1	0	1	0	14/12/2013	2013	2013-12	Monthly	0	NA	0	>15 years	36	1	1
605	260	78.5	26	34	175.9548631	114	510.0115827	40	113.5	120	0	0	0	0	0	0	0	0	14/12/2013	2013	2013-12	Monthly	0	NA	0	10-15 years	36.1	1	1
606	261	96	1139.50992	14786.55234	86	343	170	680.5	948.6787402	94	0	1	1	0	0	0	1	0	14/12/2013	2013	2013-12	Monthly	0	NA	0	>15 years	35.9	1	1
607	262	29	15	22.5	41	27	154	19	25.5	39	0	0	0	0	0	0	0	0	14/12/2013	2013	2013-12	Monthly	0	NA	0	1-2 years	36.4	1	1
608	263	48.5	24.26320423	30	102.6642089	53	162	47.0447008	57.72704373	76	0	0	0	0	0	0	0	0	14/12/2013	2013	2013-12	Monthly	0	NA	0	10-15 years	36.6	1	1
609	264	52	6.868000629	56.45569759	43.10524072	107.3322414	285.3738288	27	54.62262186	72	0	0	0	0	0	0	0	0	14/12/2013	2013	2013-12	Monthly	0	NA	0	2-5 years	36.8	1	1
610	265	461	18.31466834	5710.444192	4.410614543	5513.264043	475.7562669	3579.558603	148.129144	156	1	0	1	0	0	0	1	0	14/12/2013	2013	2013-12	Monthly	0	NA	0	10-15 years	36.3	1	1
611	260	478.3530765	304.9350696	124.5931229	438.4482169	754.1151643	1227.714863	93	978.3246548	366	1	0	0	0	0	1	0	0	23/07/2013	2013	2013-07	Monthly	0	NA	0	10-15 years	36.3	1	1
612	261	247.8423549	1896.802417	17239.17305	114.1260441	556.4147023	285.1571124	1225.5	1693.467903	105	0	1	1	0	0	0	1	0	23/07/2013	2013	2013-07	Monthly	0	NA	0	>15 years	36.3	1	1
613	262	44.88690806	29.17970615	29.33909788	70.77307418	47.17300653	296.4933607	34.46251439	45.55396279	74	0	0	0	0	0	0	0	0	23/07/2013	2013	2013-07	Monthly	0	NA	0	1-2 years	36.4	1	1
614	265	81.50517516	38.90627487	44.87156146	256.1237244	318.1771155	469.2759181	31.2566991	276.5019602	293	0	0	0	0	0	0	0	0	23/07/2013	2013	2013-07	Monthly	0	NA	0	10-15 years	36.1	1	1
615	266	142.9293651	62.25003979	67.30734218	223.8013854	248.3803201	357.9322557	56.90322143	349.3520455	245	0	0	0	0	0	0	0	0	23/07/2013	2013	2013-07	Monthly	0	NA	0	>15 years	36	1	1
616	259	662.6725111	1312.561041	81.11397648	149.5829663	424.0757016	304.6798317	2009.830938	105.4097511	127	1	1	0	0	0	0	1	0	23/07/2013	2013	2013-07	Monthly	0	NA	1	>15 years	36	1	1
617	264	56	16	36	76	242.6407935	136.5	162	65	84	0	0	0	0	0	0	0	0	23/07/2013	2013	2013-07	Monthly	0	NA	0	2-5 years	36.3	1	1
618	267	62	32.50853631	438.4725846	19.47188534	432.5170519	1064.678925	126	80.54522207	171	0	0	0	0	0	1	0	0	14/12/2013	2013	2013-12	Monthly	0	NA	0	>15 years	36.3	1	1
619	268	66	10.98880101	394.2489548	9.651863479	121.1472824	382.8285449	29	80.54522207	119	0	0	0	0	0	0	0	0	14/12/2013	2013	2013-12	Monthly	0	NA	0	10-15 years	36	1	1
620	269	75.59900305	29.17970615	44.87156146	99.56925078	131.8918754	193.3877929	29.65379145	85.81095317	107	0	0	0	0	0	0	0	0	23/07/2013	2013	2013-07	Monthly	0	2	0	10-15 years	37.9	1	1
621	267	57.88048671	79.75786348	104.4126719	115.3778429	218.5361731	600.5023269	61.71194437	82.63276972	133	0	0	0	0	0	0	0	0	23/07/2013	2013	2013-07	Monthly	0	NA	0	>15 years	35.3	1	1
622	270	16680.18177	795.3731164	652	202.8490831	2758	1045.979021	2579.244782	93	113	1	0	0	0	0	1	1	0	14/12/2013	2013	2013-12	Monthly	0	NA	0	1-2 years	35.1	1	1
623	271	175.5	234.5443075	13234.5937	297.9126924	4914.5	615.1092514	1545.888868	1229.552691	273	0	0	1	0	0	0	1	0	14/12/2013	2013	2013-12	Monthly	0	NA	0	>15 years	35.1	1	1
624	270	57.88048671	40.85158861	34.51658574	82.39253412	65.4645805	387.6614936	24.84506851	78.39519178	99	0	0	0	0	0	0	0	0	23/07/2013	2013	2013-07	Monthly	0	NA	0	1-2 years	35.6	1	1
625	271	190.178742	576.5771827	13959.77116	250.4771946	7853.824231	366.1312057	883.3822511	1509.849913	291.5	0	0	1	0	1	0	1	0	23/07/2013	2013	2013-07	Monthly	0	NA	0	>15 years	35.9	1	1
626	272	53	25	28	84	393	176	68	61	88.5	0	0	0	0	0	0	0	0	13/12/2013	2013	2013-12	Monthly	0	NA	0	10-15 years	36.6	1	1
627	273	81	39	30	185.8163847	76.5	432.9083039	25	72.5	139	0	0	0	0	0	0	0	0	14/12/2013	2013	2013-12	Monthly	0	NA	0	1-2 years	35.3	1	1
628	274	37	26.57398558	38	93.47039914	377	545.6740172	52.6900649	55.95988933	69.5	0	0	0	0	0	0	0	0	14/12/2013	2013	2013-12	Monthly	0	NA	0	2-5 years	36.3	1	1
629	275	73	5863.834547	12637.69808	8.802501155	10069.93761	353.9452283	17956.3849	1124.080256	117	0	1	1	0	1	0	1	0	14/12/2013	2013	2013-12	Monthly	0	NA	0	>15 years	35.8	1	1
630	276	366.5640423	269.1172995	579.4569048	104.8397256	201.0973771	276.695677	100	3561.738879	114	0	0	0	0	0	0	0	1	23/07/2013	2013	2013-07	Monthly	0	NA	0	>15 years	36.3	1	1
631	273	154.2515355	75.50773151	102.8387681	189.6401328	142.6704365	516.3926394	34	278.3944408	225.5	0	0	0	0	0	0	0	0	23/07/2013	2013	2013-07	Monthly	0	NA	0	1-2 years	35.7	1	1
632	277	177.1851634	196.4766881	324.0244486	215.5989991	295.5533267	1957.828293	28.85233763	167.3843284	262	0	0	0	0	0	1	0	0	23/07/2013	2013	2013-07	Monthly	0	NA	0	10-15 years	36.1	1	1
633	274	35.43703268	46.68752984	37.96824431	61.26624332	681.6018087	194.5253681	17.63198411	43.43517383	58	0	0	0	0	0	0	0	0	23/07/2013	2013	2013-07	Monthly	0	NA	0	2-5 years	36.8	1	1
634	275	153.5604749	7171.694242	11403.54385	240.2139824	10524.38825	361.0066645	16900.95123	1509.849913	210	0	1	1	0	1	0	1	0	23/07/2013	2013	2013-07	Monthly	0	NA	0	>15 years	36	1	1
635	278	176.003929	62.25003979	62.99276897	282.3195909	170.4004522	1130.568832	40.07269115	163.6764477	402	0	0	0	0	0	1	0	0	23/07/2013	2013	2013-07	Monthly	0	NA	0	5-10 years	36.5	1	1
636	272	42	27	42	171.4728911	1614.716709	176	56	67	108	0	0	0	0	0	0	0	0	23/07/2013	2013	2013-07	Monthly	0	NA	0	10-15 years	36.6	1	1
637	279	95.06580742	400.7842301	12975.89231	217.7603677	1239.594364	203.4261742	868.078234	221.8574293	177.5	0	0	1	0	0	0	1	0	15/12/2013	2013	2013-12	Monthly	0	NA	0	>15 years	35.1	1	1
638	280	807.6541074	402.581946	8704.556206	1615.720363	5149.723374	3118.632205	3434.984223	2005.148595	579	1	0	1	1	0	1	1	0	23/07/2013	2013	2013-07	Monthly	0	NA	0	>15 years	35.3	1	1
639	279	54.33678344	361.8283563	10922.39506	127.1139059	815.4191129	164.9484116	935.2966114	119.7115766	118	0	0	1	0	0	0	1	0	23/07/2013	2013	2013-07	Monthly	0	NA	0	>15 years	35.9	1	1
640	281	41.5	20	32	88	109.7660732	1009.20615	46	68	106	0	0	0	0	0	1	0	0	23/07/2013	2013	2013-07	Monthly	0	NA	0	2-5 years	35.9	1	1
641	282	1798.010131	5791.620409	3960.145617	4105.935137	3571.146011	193.4193371	16287.64126	225.3789758	189	1	1	0	1	0	0	1	0	15/12/2013	2013	2013-12	Monthly	0	NA	0	>15 years	36.6	1	1
642	283	442.8232284	60.01896607	14046.5041	165.2303454	199.059228	279.1131479	15897.44614	398.5235489	135	1	0	1	0	0	0	1	0	23/07/2013	2013	2013-07	Monthly	0	NA	0	>15 years	36	1	1
643	282	2488.526892	6429.970765	3891.976863	5531.845408	4086.722709	238.2118922	22908.98594	208.7007133	165	1	1	0	1	0	0	1	0	23/07/2013	2013	2013-07	Monthly	0	NA	0	>15 years	35	1	1
644	284	32	16	28	68	75.10310274	190	45	50	77.5	0	0	0	0	0	0	0	0	23/07/2013	2013	2013-07	Monthly	0	NA	0	2-5 years	35.8	1	1
645	285	259.0733292	42.0731529	149.7592659	472.0018418	2118.942898	621.3651634	43.90700602	150.3117836	597	0	0	0	0	0	0	0	0	23/06/2013	2013	2013-06	Monthly	0	0	0	5-10 years	37.5	1	1
646	285	8148.152739	83.36717335	16997.36028	869.7934114	25726.95561	912.6257348	8248.188494	247.3652643	444	1	0	1	1	1	1	1	0	23/07/2013	2013	2013-07	Monthly	0	NA	0	5-10 years	36.8	1	1
647	285	1339.169951	40.51488798	4187.637859	538.2563814	21124.74184	506.381748	14.30356354	27.58636969	472	1	0	1	1	1	0	0	0	22/08/2013	2013	2013-08	Monthly	0	2	0	5-10 years	37.3	1	1
648	285	385.9351954	22.59484137	466.6110461	298.3250153	8236.206298	310.2524763	114.3624343	121.8728051	299.5	0	0	0	0	1	0	0	0	23/09/2013	2013	2013-09	Monthly	0	NA	0	5-10 years	37	1	1
649	285	307.9839282	22.59484137	156.3459003	255.2981197	3643.880663	317.9502168	54.11793766	121.0225297	288.5	0	0	0	0	0	0	0	0	25/10/2013	2013	2013-10	Monthly	0	NA	0	5-10 years	35.9	1	1
650	285	148.2602533	14.80351676	72.45297819	183.5192355	1678.145647	180.8158845	35.22771413	69.7225815	192	0	0	0	0	0	0	0	0	22/11/2013	2013	2013-11	Monthly	0	NA	0	5-10 years	36	1	1
651	285	12859.60356	640.4627251	12505.4179	4727.88415	21861.15178	5508.136633	6550.632276	1450.811533	474	1	0	1	1	1	1	1	0	15/12/2013	2013	2013-12	Monthly	0	NA	1	5-10 years	37.1	1	1
652	286	1719.103713	3491.717604	23937.18683	902.3706146	17456.54298	1347.4098	2444.341104	10098.24164	827	1	1	1	1	1	1	1	1	17/12/2013	2013	2013-12	Monthly	0	NA	0	>15 years	36	1	1
653	287	3688.063978	4140.588709	14728.03851	348.848784	8442.612583	390.6718255	7002.983878	2189.342981	192	1	1	1	0	1	0	1	0	15/12/2013	2013	2013-12	Monthly	0	NA	0	>15 years	35	1	1
654	288	67.51050092	55.94596169	359.4383903	124.5780251	325.3587006	133.1418267	129.2368314	66.90938345	114	0	0	0	0	0	0	0	0	15/12/2013	2013	2013-12	Monthly	0	NA	0	2-5 years	36.8	1	1
655	289	287.9529529	97.90543297	1269.721627	260.2556096	259.6184152	398.4952963	179.0630796	234.7697665	220	0	0	0	0	0	0	0	0	15/12/2013	2013	2013-12	Monthly	0	NA	0	2-5 years	36.9	1	1
656	290	208.7314467	113.6402347	4028.679581	762.2004277	1579.995334	246.8143484	91.86714518	364.1513043	221	0	0	1	1	0	0	0	0	15/12/2013	2013	2013-12	Monthly	0	NA	0	5-10 years	37.1	1	1
657	291	611.7278043	923.3688284	6250.344153	1039.175947	1425.672799	4529.931823	28174.87995	3814.282668	245	1	1	1	1	0	1	1	1	15/12/2013	2013	2013-12	Monthly	0	NA	0	>15 years	35.4	1	1
658	292	175.6650789	330.4308363	142.8932987	174.1060865	789.9976668	165.6331931	72.40376697	72.77862761	109.5	0	0	0	0	0	0	0	0	15/12/2013	2013	2013-12	Monthly	0	NA	0	2-5 years	36.2	1	1
659	293	106	921.873916	5712.788473	193.8846355	3529.5	1442.768311	30468.35993	1395.90101	79	0	1	1	0	0	1	1	0	14/12/2013	2013	2013-12	Monthly	0	NA	0	>15 years	36.1	1	1
660	294	96	26	8434.948987	86	132.5	456.8410369	145	497.7124216	90	0	0	1	0	0	0	0	0	15/12/2013	2013	2013-12	Monthly	0	NA	0	5-10 years	36.5	1	1
661	292	306.7699078	667.6715961	579.4569048	198.942595	1199.790433	415.8169649	161.5	154.4517103	91	0	0	0	0	0	0	0	0	23/07/2013	2013	2013-07	Monthly	0	NA	0	2-5 years	35.9	1	1
662	288	49.61184575	57.38675543	351.2062599	88.20226409	245.4921769	128.5460035	135.4456961	47.67275176	82.5	0	0	0	0	0	0	0	0	23/07/2013	2013	2013-07	Monthly	0	NA	0	2-5 years	36.5	1	1
663	286	868.7979178	2115.866475	13995.44847	380.1577326	10147.44305	726.4488031	1299.290614	6030.545352	428	1	1	1	0	1	0	1	1	23/07/2013	2013	2013-07	Monthly	0	NA	0	>15 years	36.8	1	1
664	295	613	38	48	505.7309434	1004.263284	718.4400465	42	439.5733921	289	1	0	0	0	0	0	0	0	23/07/2013	2013	2013-07	Monthly	0	NA	0	2-5 years	36.8	1	1
665	290	105	58	5389.958081	1029.55367	3480.739954	428.5292274	127	491.3715172	179	0	0	1	1	0	0	0	0	23/07/2013	2013	2013-07	Monthly	0	NA	0	5-10 years	36	1	1
666	294	83	38	7415.571348	60	286.9323669	338.8524613	143	726.7162403	69.5	0	0	1	0	0	0	0	0	23/07/2013	2013	2013-07	Monthly	0	NA	0	5-10 years	36	1	1
667	289	96.5	31	49	297.5160888	356.2583079	502.5182544	78	179	165	0	0	0	0	0	0	0	0	23/07/2013	2013	2013-07	Monthly	0	NA	0	2-5 years	36.3	1	1
668	293	231	2088.458389	8216.973666	284.170574	12888.84786	2081.024819	36129.32193	2901.560034	103	0	1	1	0	1	1	1	1	23/07/2013	2013	2013-07	Monthly	0	NA	0	>15 years	35.6	1	1
669	296	273.5936632	33.50269583	22.87988785	163.0862295	54.53161869	170.2492092	13.27421112	40.81321844	78	0	0	0	0	0	0	0	0	23/06/2013	2013	2013-06	Monthly	0	NA	NA	5-10 years	37.1	1	1
670	296	23.6910714	9.349589534	22.53322288	58.96256427	28.56418122	120.5185192	11.74257138	19.83975896	66	0	0	0	0	0	0	0	0	24/07/2013	2013	2013-07	Monthly	0	NA	0	5-10 years	36	1	1
671	296	101.6423386	31.16529845	32.58650694	146.8278196	93.4827749	196.1820729	19.91131668	61.21982765	141	0	0	0	0	0	0	0	0	23/08/2013	2013	2013-08	Monthly	0	NA	0	5-10 years	36.8	1	1
672	296	1207.190227	98.94982257	148.719271	1021.452665	2666.855828	228.204774	1463.324242	61.50325278	118	1	0	0	1	0	0	1	0	29/10/2013	2013	2013-10	Monthly	0	NA	0	5-10 years	36.7	1	1
673	296	859.9375488	77.13411366	94.29287113	1621.213585	2252.675201	309.3972374	559.8821942	82.47671226	139	1	0	0	1	0	0	0	0	25/11/2013	2013	2013-11	Monthly	0	NA	0	5-10 years	35.3	1	1
674	296	61.13824877	16.36178169	20.79989804	106.8252398	54.53161869	134.4072704	14.29530429	37.4121169	83	0	0	0	0	0	0	0	0	15/09/2013	2013	2013-09	PCD	1	1	1	5-10 years	38.8	1	1
675	297	61.31055696	44.58193823	212.5758333	332.8960209	283.0174998	158.4112452	39.70529156	144.3834064	134.5	0	0	0	0	0	0	0	0	15/12/2013	2013	2013-12	Monthly	0	NA	0	>15 years	36.5	1	1
676	296	811.5037764	117.1368573	67.91841977	887.51228	1547.682312	249.0405418	777.367326	126.1887495	140	1	0	0	1	0	0	1	0	15/12/2013	2013	2013-12	Monthly	0	NA	0	5-10 years	36.1	1	1
677	298	87	17.39893493	182.5400889	6.062130769	1217.848996	609.493111	94	118.0404116	117.5	0	0	0	0	0	0	0	0	15/12/2013	2013	2013-12	Monthly	0	NA	0	5-10 years	36.3	1	1
678	298	123.0306705	36	188.782335	258.7642344	2125.927932	619.7689815	53	185.5	163	0	0	0	0	0	0	0	0	24/07/2013	2013	2013-07	Monthly	0	NA	0	5-10 years	36.7	1	1
679	299	34	32.60629172	21	122.9411471	42	105	50	51	93	0	0	0	0	0	0	0	0	20/06/2013	2013	2013-06	Monthly	0	NA	0	5-10 years	36.5	1	1
680	299	39	44.01849383	26	168.0156244	52	136.5	69.5	58	115.5	0	0	0	0	0	0	0	0	17/08/2013	2013	2013-08	Monthly	0	NA	1	5-10 years	37.1	1	1
681	299	40	39.12755007	23	177.8507807	49	126	64	76	126	0	0	0	0	0	0	0	0	17/09/2013	2013	2013-09	Monthly	0	NA	0	5-10 years	36.3	1	1
682	299	45	34.23660631	26	213.0965248	56	150.5	70	78	153	0	0	0	0	0	0	0	0	21/10/2013	2013	2013-10	Monthly	0	0	0	5-10 years	36.8	1	1
683	299	56	44.01849383	25	283.6083839	67	160	75	85	195	0	0	0	0	0	0	0	0	18/11/2013	2013	2013-11	Monthly	0	NA	0	5-10 years	36	1	1
684	299	45	40.75786466	22	181.9488619	55	129	64.5	62	140	0	0	0	0	0	0	0	0	11/12/2013	2013	2013-12	Monthly	0	NA	0	5-10 years	36.8	1	1
685	300	561.4038047	5658.911376	22339.95255	746.086929	5496.562715	1313.107832	4624.553337	5077.571529	687	1	1	1	1	0	1	1	1	12/12/2013	2013	2013-12	Monthly	0	NA	NA	>15 years	36	1	1
686	301	2543.768802	2929.903583	12737.44113	8860.739549	1606.156626	3190.866588	31461.23412	11347.30025	383	1	1	1	1	0	1	1	1	12/12/2013	2013	2013-12	Monthly	0	NA	NA	>15 years	35	1	1
687	302	397.8930482	3544.788069	25477.33045	122.1974327	11718.8328	364.0457285	4400.172144	5594.902692	252	0	1	1	0	1	0	1	1	12/12/2013	2013	2013-12	Monthly	0	NA	NA	>15 years	35.8	1	1
688	303	96.44357274	40.21115997	40.13361168	165.8495549	100.2817913	145.5049963	23.35605386	116.2110344	161	0	0	0	0	0	0	0	0	11/12/2013	2013	2013-12	Monthly	0	NA	0	10-15 years	36.6	1	1
689	304	66	27	28	76	65	164	59	56	92	0	0	0	0	0	0	0	0	11/12/2013	2013	2013-12	Monthly	0	NA	0	10-15 years	36.5	1	1
690	305	38	17	290	52	186.5	104	24	42	53	0	0	0	0	0	0	0	0	11/12/2013	2013	2013-12	Monthly	0	NA	0	10-15 years	36.5	1	1
691	306	42	22	21	155.3341234	43	145	30	43	77.5	0	0	0	0	0	0	0	0	11/12/2013	2013	2013-12	Monthly	0	NA	0	2-5 years	35.2	1	1
692	307	71	40.43867371	35	100.1603504	74	340.5984254	52.6900649	65.97376426	118	0	0	0	0	0	0	0	0	11/12/2013	2013	2013-12	Monthly	0	NA	0	5-10 years	35	1	1
693	308	134	20.60400189	7004.928382	6.694873579	273.112733	264.4563754	945	126.8355796	68	0	0	1	0	0	0	1	0	11/12/2013	2013	2013-12	Monthly	0	NA	0	>15 years	36.8	1	1
694	304	97.05714596	32.91362656	53.39705266	89.43144496	89.67856007	196.5174586	49	171.6130115	79	0	0	0	0	0	0	0	0	18/07/2013	2013	2013-07	Monthly	0	NA	0	10-15 years	36.3	1	1
695	309	97.05714596	570.9086158	3244.365366	94.13836312	135.8766062	205.4500704	519	710.8052457	92	0	0	0	0	0	0	0	0	18/07/2013	2013	2013-07	Monthly	0	NA	0	>15 years	35.9	1	1
696	310	62.39387954	29.0414352	53.39705266	71.78050188	60.46508975	432.7713233	26	85.80650574	66	0	0	0	0	0	0	0	0	18/07/2013	2013	2013-07	Monthly	0	NA	0	2-5 years	36.6	1	1
697	306	246.1091915	65.82725311	72.18490452	572.3428129	171.2045238	391.6036353	72	295.555742	457	0	0	0	1	0	0	0	0	18/07/2013	2013	2013-07	Monthly	0	NA	0	2-5 years	36.5	1	1
698	311	110.9224525	65.82725311	397.511392	114.1260441	4111.626103	271.8609306	178	169.7062002	106	0	0	0	0	0	0	0	0	18/07/2013	2013	2013-07	Monthly	0	NA	0	2-5 years	36.5	1	1
699	302	602.2742539	4982.86516	24037.52353	300.2210086	16734.90251	717.8606756	8902.931908	8269.37859	196	1	1	1	0	1	0	1	1	18/07/2013	2013	2013-07	Monthly	0	NA	0	>15 years	36.6	1	1
700	301	67.59336951	120.0379321	2576.902208	223.3711833	169.1663747	224.735256	8474.293906	615.8956061	105	0	0	0	0	0	0	1	0	18/07/2013	2013	2013-07	Monthly	0	NA	0	>15 years	35.8	1	1
701	300	232.243885	2494.4711	13660.69813	258.2912498	3846.666721	464.2694179	3674.607309	2453.288937	158	0	1	1	0	0	0	1	1	18/07/2013	2013	2013-07	Monthly	0	NA	0	>15 years	36	1	1
702	312	138.5480972	13.48583595	43.06685539	40.45036297	1894.512116	489.7801825	42.24585545	48.53580464	138	0	0	0	0	0	0	0	0	18/07/2013	2013	2013-07	Monthly	0	NA	0	1-2 years	36	1	1
703	313	2593.230284	769.2051888	1393.497727	2485.140366	14141.06944	632.9541206	28464.89238	1116.891804	174	1	0	0	1	1	0	1	0	19/07/2013	2013	2013-07	Monthly	0	NA	0	>15 years	35.5	1	1
704	308	229.8441022	40	6420.826404	192.1698221	348.405194	123.5	1824.597284	270.2613454	71	0	0	1	0	0	0	1	0	19/07/2013	2013	2013-07	Monthly	0	NA	0	>15 years	36.5	1	1
705	314	181	27.35620929	360.5286729	438.9106888	2706	689.9491625	54.60502317	212.8517223	248	0	0	0	0	0	0	0	0	23/06/2013	2013	2013-06	Monthly	0	NA	1	5-10 years	36.5	1	1
706	314	152	24.13783173	256.4834854	465.615755	1911	618.5225178	53.30490357	219.9072344	263.5	0	0	0	0	0	0	0	0	23/08/2013	2013	2013-08	Monthly	0	NA	0	5-10 years	35.5	1	1
707	314	150	19.71256258	251.6441743	643.8675623	1815.5	567.2005353	43.55400658	192.9536239	203	0	0	0	1	0	0	0	0	23/09/2013	2013	2013-09	Monthly	0	NA	0	5-10 years	36.3	1	1
708	314	141.5	22.52864294	275.8407296	668.8082216	1721	585.5337667	48.10442518	193.381459	239	0	0	0	1	0	0	0	0	30/10/2013	2013	2013-10	Monthly	0	NA	0	5-10 years	36.6	1	1
709	314	190	30.57458685	330.2829788	760.9838303	2593.5	810.6713233	61.10562117	236.7317375	325	0	0	0	1	0	1	0	0	25/11/2013	2013	2013-11	Monthly	0	NA	0	5-10 years	35	1	1
710	314	144	23.33323733	227.4476191	560.6463047	1824	662.4853264	52.00478397	217.3402239	270	0	0	0	1	0	0	0	0	15/12/2013	2013	2013-12	Monthly	0	NA	0	5-10 years	36	1	1
711	315	165.331839	209.7973564	624.4966389	117.5047414	8404.728351	395.1421493	2374.925202	732.1849657	111	0	0	0	0	1	0	1	0	15/12/2013	2013	2013-12	Monthly	0	NA	0	>15 years	36	1	1
712	316	148.7986551	188.8176207	17933.0188	321.0808637	822.8678095	486.8657254	383.8178184	1052.846428	247.5	0	0	1	0	0	0	0	0	15/12/2013	2013	2013-12	Monthly	0	NA	0	>15 years	35.1	1	1
713	317	109.5323433	36.71453736	94.38014176	247.2687549	200.0064615	246.8143484	24.13458899	107.9940926	215	0	0	0	0	0	0	0	0	15/12/2013	2013	2013-12	Monthly	0	NA	0	5-10 years	36.8	1	1
714	318	67.51050092	29.72129215	37.04641078	127.5253837	72.42573814	237.3543239	24.91312412	76.30017411	139	0	0	0	0	0	0	0	0	15/12/2013	2013	2013-12	Monthly	0	NA	0	1-2 years	36	1	1
715	317	112.8907801	21	267.8450224	331.0803899	305.1474504	339.8830273	41	111	212	0	0	0	0	0	0	0	0	24/07/2013	2013	2013-07	Monthly	0	NA	0	5-10 years	36.6	1	1
716	319	58.13537177	20	65.34773136	81	60.62532127	488.347683	24	55	95	0	0	0	0	0	0	0	0	24/07/2013	2013	2013-07	Monthly	0	NA	0	2-5 years	35.2	1	1
717	318	190.62994	745.0735926	605.8783488	377.1851596	4376.474581	702.0960154	318	720.1720547	223	0	0	0	0	0	0	0	0	24/07/2013	2013	2013-07	Monthly	0	NA	0	1-2 years	36.6	1	1
718	320	989	27.72937626	145	148.9129231	1157	391.6617719	3075.962929	70.68617599	74	1	0	0	0	0	0	1	0	15/12/2013	2013	2013-12	Monthly	0	NA	0	5-10 years	35	1	1
719	321	12	3.20506696	22.58227904	7.085792995	13.81504097	29.88207632	12	11.57258938	10	0	0	0	0	0	0	0	0	15/12/2013	2013	2013-12	Monthly	0	NA	0	1-2 years	37	1	1
720	321	142.3701136	24.13254854	67.60494742	116.7577218	136.9885627	175.5549486	43.32908251	91.76300565	291	0	0	0	0	0	0	0	0	24/07/2013	2013	2013-07	Monthly	0	NA	0	1-2 years	36.7	1	1
721	322	110.862802	23	7122.871204	272.1493255	140.1118536	362.6501504	507	936.7678055	107	0	0	1	0	0	0	0	0	24/07/2013	2013	2013-07	Monthly	0	NA	0	10-15 years	36.5	1	1
722	323	186.3233031	1282.60189	3667.54245	191.1162898	3656.502687	373.3019136	1793.554643	1481.992751	318	0	1	0	0	0	0	1	0	23/07/2013	2013	2013-07	Monthly	0	NA	0	>15 years	36.7	1	1
723	324	47.98053578	11.99763863	41.9184994	12.69706118	123.4965942	9.748736664	20.14135592	96.45767086	200.5	0	0	0	0	0	0	0	0	23/06/2013	2013	2013-06	Monthly	0	NA	0	5-10 years	36.6	1	1
724	324	50.23844335	11.99763863	44.62291872	13.47019382	121.0986021	8.349225655	23.59415979	94.20699187	217.5	0	0	0	0	0	0	0	0	24/07/2013	2013	2013-07	Monthly	0	NA	0	5-10 years	36.1	1	1
725	324	52.77858936	11.99763863	49.35565252	12.1650431	128.8920764	15.00895752	25.60829538	93.8854663	228	0	0	0	0	0	0	0	0	22/08/2013	2013	2013-08	Monthly	0	NA	0	5-10 years	35.8	1	1
726	324	36.69099795	9.38945632	37.86187043	8.643357623	76.73574784	66.73429215	15.53761742	63.66206276	142	0	0	0	0	0	0	0	0	23/09/2013	2013	2013-09	Monthly	0	2	0	5-10 years	36.7	1	1
727	324	151.4758092	13.04091156	50.03175735	10.87074307	108.5091434	9.998680353	22.44322516	99.67292655	231	0	0	0	0	0	0	0	0	30/10/2013	2013	2013-10	Monthly	0	NA	0	5-10 years	36.6	1	1
728	324	233.9756715	11.47600217	41.24239457	13.2597276	89.9247045	74.99456283	21.29229054	68.16342074	184	0	0	0	0	0	0	0	0	25/11/2013	2013	2013-11	Monthly	0	NA	0	5-10 years	36	1	1
729	324	112.8953783	9.38945632	32.45303179	8.246434724	64.74578724	56.08289047	17.83948667	49.51493771	133	0	0	0	0	0	0	0	0	15/12/2013	2013	2013-12	Monthly	0	NA	0	5-10 years	36.4	1	1
730	324	208.0097345	9.911092783	36.50966077	6.203843926	80.33273602	64.77791225	18.99042129	61.73290935	184	0	0	0	0	0	0	0	0	25/11/2013	2013	2013-11	Monthly	0	NA	0	5-10 years	36	1	1
731	325	164.523207	25.19929568	243.3734347	11.37651366	180.9491204	192.0231204	1956.753624	52.71563365	94	0	0	0	0	0	0	1	0	15/12/2013	2013	2013-12	Monthly	0	NA	NA	>15 years	35.8	1	1
732	326	181	34.79786985	7256.473382	81.08539705	125.9294119	768.3409656	57	185.16143	248	0	0	1	0	0	1	0	0	15/12/2013	2013	2013-12	Monthly	0	NA	0	>15 years	35	1	1
733	327	93	10.07306759	127.9662479	9.429978336	148.2460166	277.3409482	91	101.8387865	136	0	0	0	0	0	0	0	0	15/12/2013	2013	2013-12	Monthly	0	NA	0	5-10 years	36.6	1	1
734	325	177.723766	29.81079525	387.6016986	23.11421111	231.2922835	227.8469829	2770.914923	59.91138386	76.5	0	0	0	0	0	0	1	0	24/07/2013	2013	2013-07	Monthly	0	NA	0	>15 years	36.5	1	1
735	327	173.0541299	24	119.4007931	280.6636118	181.8759638	339.283813	76	147	197	0	0	0	0	0	0	0	0	24/07/2013	2013	2013-07	Monthly	0	NA	0	5-10 years	36.3	1	1
736	328	152.7743491	2704.555835	16228.63516	294.6451471	978.0885164	851.6473937	7970.353988	2949.944274	172	0	1	1	0	0	1	1	1	24/07/2013	2013	2013-07	Monthly	0	NA	0	>15 years	36.3	1	1
737	329	346	95.89742623	9212.543819	1223.838191	4066	415.5992053	4084.092807	416.9287908	67.5	0	0	1	1	0	0	1	0	15/12/2013	2013	2013-12	Monthly	0	NA	0	>15 years	35.8	1	1
738	330	62.54717135	24	204.7797046	217.9526716	328.5608583	862.2672812	82.04080846	144.7972682	94	0	0	0	0	0	1	0	0	24/06/2013	2013	2013-06	Monthly	0	NA	NA	10-15 years	36.6	1	0
739	330	69.20112574	24	184.4642577	220.3133098	358.8709006	515.0168474	83.78635757	149.1586317	100	0	0	0	0	0	0	0	0	23/09/2013	2013	2013-09	Monthly	0	NA	0	10-15 years	36.5	1	0
740	330	8585.030407	426.9027916	13104.60055	377.8299751	18780.71309	4227.721655	19906.74659	368.9713522	202.5	1	0	1	0	1	1	1	0	21/10/2013	2013	2013-10	PCD	1	1	1	10-15 years	38.6	1	0
741	330	9642.420707	3462.840782	16272.31333	2304.993911	17957.55258	13754.46391	14086.81742	1447.725587	247	1	1	1	1	1	1	1	0	28/10/2013	2013	2013-10	Monthly	0	NA	0	10-15 years	35.5	1	0
742	330	6769.290927	885.8123511	8338.365855	1036.739703	10852.20754	6594.258745	4404.753446	602.8931209	244	1	0	1	1	1	1	1	0	25/11/2013	2013	2013-11	Monthly	0	NA	1	10-15 years	35.8	1	0
743	330	3408.981387	477.1000341	4028.760784	1342.798466	5303.044997	3685.563608	2119.096627	529.3539612	183.5	1	0	1	1	0	1	1	0	15/12/2013	2013	2013-12	Monthly	0	NA	NA	10-15 years	35.8	1	0
744	331	146.0431244	1939.51605	9309.163999	237.8249795	278.5605313	782.1173878	3840.13109	292.2883593	104	0	1	1	0	0	1	1	0	15/12/2013	2013	2013-12	Monthly	0	NA	0	>15 years	36.3	1	1
745	332	547.5038598	428.7307668	3765.955082	42.51597343	2550.171143	310.1456321	10698.47327	1081.279388	109	1	0	0	0	0	0	1	0	24/07/2013	2013	2013-07	Monthly	0	NA	0	>15 years	36.8	1	1
746	333	71.68856523	10.43272924	28.39640282	8.548456423	163.0634642	7.401021193	20.71682323	107.0680146	218	0	0	0	0	0	0	0	0	23/06/2013	2013	2013-06	Monthly	0	NA	0	2-5 years	35.5	1	1
747	333	84.10705684	13.56254802	35.15745111	8.903083423	240.698459	7.28771343	23.59415979	160.1197336	310	0	0	0	0	0	0	0	0	22/08/2013	2013	2013-08	Monthly	0	NA	0	2-5 years	35.5	1	1
748	333	44.59367443	8.867819858	21.63535453	8.202364621	135.4865548	13.2163964	13.81121549	81.02444352	165	0	0	0	0	0	0	0	0	23/09/2013	2013	2013-09	Monthly	0	2	0	2-5 years	37.6	1	1
749	333	66.6082732	11.47600217	29.74861248	12.44360669	229.9074945	146.7058286	20.71682323	129.2532789	263	0	0	0	0	0	0	0	0	28/10/2013	2013	2013-10	Monthly	0	NA	0	2-5 years	35.8	1	1
750	333	26.5304139	7.824546934	18.93093521	13.78498139	79.13373996	6.823379707	14.3866828	46.94273315	103	0	0	0	0	0	0	0	0	22/11/2013	2013	2013-11	Monthly	0	NA	0	2-5 years	36.7	1	1
751	333	67.73722699	14.60582094	24.33977384	13.53018072	221.2147731	10.07986992	17.83948667	144.3649807	237	0	0	0	0	0	0	0	0	15/12/2013	2013	2013-12	Monthly	0	NA	0	2-5 years	36.6	1	1
752	334	28	10.45972708	19.96215806	61	39	575.4510321	28.60263119	35.93814725	64.5	0	0	0	0	0	0	0	0	23/06/2013	2013	2013-06	Monthly	0	NA	0	1-2 years	36.1	1	1
753	334	111	21.72404855	26.61621075	440.5801347	491	646.0022507	36.40334878	195.9484695	290	0	0	0	0	0	0	0	0	24/07/2013	2013	2013-07	Monthly	0	NA	0	1-2 years	35.5	1	1
754	334	52	15.68959062	27.22112463	190.3922351	64	834.4272098	36.40334878	51.34021036	118.5	0	0	0	0	0	1	0	0	22/08/2013	2013	2013-08	Monthly	0	2	0	1-2 years	37.5	1	1
755	334	42	13.67810464	19.35724418	71	49	677.1339445	26.00239199	35.93814725	81	0	0	0	0	0	0	0	0	23/09/2013	2013	2013-09	Monthly	0	NA	0	1-2 years	36	1	1
756	334	62	19.31026538	26.91866769	192.9086435	71	860.0023105	40.30370758	56.4742314	131	0	0	0	0	0	1	0	0	22/11/2013	2013	2013-11	Monthly	0	NA	0	1-2 years	36.3	1	1
757	334	54	16.09188782	22.38181358	79	58	517.6789424	39.00358798	47.91752967	91.5	0	0	0	0	0	0	0	0	15/12/2013	2013	2013-12	Monthly	0	NA	0	1-2 years	35.8	1	1
758	335	610.3500389	57.694273	1295.74232	215.4001278	16906.54009	266.8543762	437.1474747	228.3135979	161	1	0	0	0	1	0	0	0	15/12/2013	2013	2013-12	Monthly	0	NA	0	10-15 years	35.8	1	1
759	333	65.5	9.61520088	58.33755418	15.70566208	190.2224872	750.7611539	31	108.3194366	237	0	0	0	0	0	1	0	0	15/12/2013	2013	2013-12	Monthly	0	NA	0	2-5 years	36.6	1	1
760	336	87	8.131432384	4069.929545	33.28683366	852.813106	444.3619903	4091.765027	657.3113566	110	0	0	1	0	0	0	1	0	15/12/2013	2013	2013-12	Monthly	0	NA	0	>15 years	35.8	1	1
761	335	336.6443621	15	95.19792963	86	1135.714352	281.0928435	37	109	95	0	0	0	0	0	0	0	0	24/07/2013	2013	2013-07	Monthly	0	NA	0	10-15 years	36.5	1	1
762	337	248.7653118	52	80.67621155	286.1355864	183.8968078	537.3651793	49	134	165	0	0	0	0	0	0	0	0	24/07/2013	2013	2013-07	Monthly	0	NA	0	5-10 years	36.8	1	0
763	336	118.2987216	508.1524078	3334.230996	258.7642344	1081.151563	360.2538938	4410.873931	1033.299608	135.5	0	0	0	0	0	0	1	0	24/07/2013	2013	2013-07	Monthly	0	NA	0	>15 years	35.6	1	1
764	338	344	929.8542397	6115.071446	407.1816527	6351	525.017485	13604.99535	910.4030621	116	0	1	1	0	0	0	1	0	24/06/2013	2013	2013-06	Monthly	0	NA	1	>15 years	36	1	1
765	338	158	1080.568066	6717.207978	641.3728394	375	1942.684161	10675.47318	393.1206719	98	0	1	1	1	0	1	1	0	22/08/2013	2013	2013-08	Monthly	0	NA	0	>15 years	35.3	1	1
766	338	411.5	1318.145973	8266.994203	610.5948135	7947.5	834.4272098	16165.90751	1297.380282	209	0	1	1	1	1	1	1	0	23/09/2013	2013	2013-09	Monthly	0	NA	0	>15 years	36.2	1	1
767	338	339	1007.59256	6322.829342	485.6360272	6461	662.4853264	13157.45408	1036.022316	153	0	1	1	0	0	0	1	0	25/10/2013	2013	2013-10	Monthly	0	NA	0	>15 years	36.1	1	1
768	338	11256.28663	15030.38773	15174.24302	1592.93851	33177.2849	2577.347617	37653.44642	13762.21288	269	1	1	1	1	1	1	1	1	25/11/2013	2013	2013-11	Monthly	0	NA	0	>15 years	36.7	1	1
769	338	8759.124926	13714.44186	17262.33372	1628.024863	33895.36329	2289.377095	38023.17914	13237.24622	306	1	1	1	1	1	1	1	1	15/12/2013	2013	2013-12	Monthly	0	NA	0	>15 years	36.1	1	1
770	339	116.431808	39.44237585	585.096408	72.95455372	4405.271628	515.9053551	45.43814613	33.62576364	196	0	0	0	0	0	0	0	0	15/12/2013	2013	2013-12	Monthly	0	NA	NA	5-10 years	35.8	1	1
771	340	67.8341838	19.72118793	41.67353333	9.182916559	72.75273914	303.257547	29.70955709	43.07252994	171	0	0	0	0	0	0	0	0	15/12/2013	2013	2013-12	Monthly	0	NA	NA	1-2 years	35.5	1	1
772	341	241.7978145	602.8823328	11510.1074	352.9851182	5009.632595	589.3948798	548.8672657	201.9019992	365	0	0	1	0	0	0	0	0	17/12/2013	2013	2013-12	Monthly	0	NA	0	10-15 years	35.8	1	1
773	342	464	38.12789236	328	124.8825825	3341	690.1367657	171.2427109	93.07013173	102	1	0	0	0	0	0	0	0	15/12/2013	2013	2013-12	Monthly	0	NA	0	1-2 years	36.4	1	1
774	343	13	3.20506696	22.58227904	7.085792995	18.06582281	32.87028395	11	11.1096858	11	0	0	0	0	0	0	0	0	15/12/2013	2013	2013-12	Monthly	0	NA	0	2-5 years	36.3	1	1
775	344	576.6467354	128.5824743	17315.0322	138.4385813	10040.48298	216.7155779	2554.171184	1250.183521	242	1	0	1	0	1	0	1	0	24/07/2013	2013	2013-07	Monthly	0	NA	0	>15 years	36.2	1	1
776	345	403.5676389	2862.971631	12360.88332	312.2623965	5756.711062	780.7758053	6800.856572	2241.68031	188	0	1	1	0	0	1	1	1	24/07/2013	2013	2013-07	Monthly	0	NA	0	>15 years	36	1	1
777	346	225.7815601	48	170.2268064	341.3965608	5108.020124	927.2186431	356	183.5	431	0	0	0	0	0	1	0	0	24/07/2013	2013	2013-07	Monthly	0	NA	0	5-10 years	36.6	1	1
778	346	369.0920115	38	922.9358602	458.9796152	312.5572119	519.4366033	58	198	431	0	0	0	0	0	0	0	0	24/07/2013	2013	2013-07	Monthly	0	NA	0	5-10 years	36.6	1	1
779	347	112.8907801	18	66.15449347	263.6322983	235.7651383	638.2688685	37	126	179.5	0	0	0	0	0	0	0	0	24/07/2013	2013	2013-07	Monthly	0	NA	0	2-5 years	36.5	1	1
780	343	213.6136916	42	264.6179739	351.1042201	1251.576077	493.1316148	118	138.5	310	0	0	0	0	0	0	0	0	24/07/2013	2013	2013-07	Monthly	0	NA	0	2-5 years	35.4	1	1
781	340	37.85559092	13	62.92744501	57	43.11133957	317.1101338	24	39	60	0	0	0	0	0	0	0	0	24/07/2013	2013	2013-07	Monthly	0	NA	0	1-2 years	36.5	1	1
782	339	58.13537177	26	677.6801771	184.4331456	4005.312892	344.0774156	27	176	85	0	0	0	0	0	0	0	0	24/07/2013	2013	2013-07	Monthly	0	NA	0	5-10 years	36.5	1	1
783	348	116.9380333	26.29491723	50.84171067	18.87252676	115.6582007	360.8991734	92.62391328	58.50149588	190	0	0	0	0	0	0	0	0	15/12/2013	2013	2013-12	Monthly	0	NA	NA	2-5 years	36.6	1	0
784	349	1208.989073	2604.08891	1528.756631	234.2838296	7065.409316	244.588272	154.9284906	783.436828	163.5	1	1	0	0	0	0	0	0	15/12/2013	2013	2013-12	Monthly	0	NA	0	>15 years	36	1	0
785	350	83.5	1388.599653	3914.740601	9.740539956	1525.499332	453.7802988	311	564.7428071	95.5	0	1	0	0	0	0	0	0	15/12/2013	2013	2013-12	Monthly	0	NA	0	>15 years	35	1	0
786	351	53	9.61520088	77.15612004	9.429978336	111.0516755	4022.246415	30	94.43232932	154.5	0	0	0	0	0	1	0	0	15/12/2013	2013	2013-12	Monthly	0	NA	0	2-5 years	36.6	1	0
787	352	84	938.6109474	2193.303851	62.20280901	143.9952347	279.8525781	781	123.132351	68	0	1	0	0	0	0	1	0	15/12/2013	2013	2013-12	Monthly	0	NA	0	>15 years	35.8	1	1
788	353	77.95868884	66.46770745	408.4006267	14.30538259	247.1727676	143.1656937	420.3028517	154.9325331	152	0	0	0	0	0	0	0	0	15/12/2013	2013	2013-12	Monthly	0	NA	NA	>15 years	35.3	1	1
789	354	72.89643632	356.8052234	14548.4631	22.86835634	1070.30472	292.7902928	931.6480282	1459.385471	122	0	0	1	0	0	0	1	0	15/12/2013	2013	2013-12	Monthly	0	NA	NA	>15 years	36	1	1
790	355	251	98.20820759	90	484.2940313	262	544.8759433	71.50794522	302.7724538	504.5	0	0	0	0	0	0	0	0	15/12/2013	2013	2013-12	Monthly	0	NA	0	2-5 years	35.5	1	1
791	356	70	12.36240113	3283.696726	51.51145021	117.959196	553.6129398	1001	243.4872805	94	0	0	0	0	0	0	1	0	15/12/2013	2013	2013-12	Monthly	0	0	0	>15 years	38.2	1	1
792	357	58.28575122	12.77605511	39.06063629	63.66528393	92.31837924	150.2177417	32.49681188	48.53580464	101	0	0	0	0	0	0	0	0	23/07/2013	2013	2013-07	Monthly	0	NA	0	5-10 years	36.8	1	1
793	356	49.68621415	13.48583595	1392.661917	73.54988072	76.9319827	122.0000444	791.8389829	132.7150908	90	0	0	0	0	0	0	1	0	23/07/2013	2013	2013-07	Monthly	0	NA	0	>15 years	36.8	1	1
794	354	83.1288583	469.3001693	16503.71089	120.0907525	1478.086739	389.1238234	1921.507864	1927.745349	131.5	0	0	1	0	0	0	1	0	23/07/2013	2013	2013-07	Monthly	0	NA	0	>15 years	36.3	1	1
795	358	125.1710395	16.3249593	2531.567287	117.1742733	748.4737414	255.5041103	183.0653736	2000.616653	178	0	0	0	0	0	0	0	0	23/07/2013	2013	2013-07	Monthly	0	NA	0	10-15 years	36.3	1	1
796	355	166.2577166	26.26189105	72.11194392	269.2807032	320.6326505	275.3496749	61.74394258	179.7341516	594	0	0	0	0	0	0	0	0	23/07/2013	2013	2013-07	Monthly	0	NA	0	2-5 years	35.8	1	1
797	359	92.79352303	17	39	64.5	81	127	42	52	58	0	0	0	0	0	0	0	0	20/06/2013	2013	2013-06	Monthly	0	NA	1	5-10 years	36.4	1	1
798	359	108.5509137	16	50	78	96	139	76	59	76	0	0	0	0	0	0	0	0	18/07/2013	2013	2013-07	Monthly	0	NA	0	5-10 years	36.1	1	1
799	359	101.547629	16	45	82	91.5	162.5	67	67	80	0	0	0	0	0	0	0	0	17/08/2013	2013	2013-08	Monthly	0	NA	0	5-10 years	35.9	1	1
800	359	96.29516541	18	90	79	1120.5	108	45	48	83	0	0	0	0	0	0	0	0	17/09/2013	2013	2013-09	Monthly	0	NA	0	5-10 years	36.3	1	1
801	359	112.9279667	15	64	70	70	126	48	47	66	0	0	0	0	0	0	0	0	22/10/2013	2013	2013-10	Monthly	0	NA	0	5-10 years	35.9	1	1
802	359	117.3050197	16	55	72	77	136	67	50	69	0	0	0	0	0	0	0	0	18/11/2013	2013	2013-11	Monthly	0	NA	0	5-10 years	36	1	1
803	359	89.29188066	16	52	66	70	119	62	46.5	62	0	0	0	0	0	0	0	0	11/12/2013	2013	2013-12	Monthly	0	NA	0	5-10 years	36.7	1	1
804	360	159.3247282	16	128	79	1463.5	129	43	69	76	0	0	0	0	0	0	0	0	20/06/2013	2013	2013-06	Monthly	0	NA	0	2-5 years	36.7	1	1
805	360	73.53448995	17	36	199.9723038	109	159	29	69	90	0	0	0	0	0	0	0	0	18/07/2013	2013	2013-07	Monthly	0	2	0	2-5 years	36.5	1	1
806	360	65.6557946	16	35	85	91	142	33	62	89	0	0	0	0	0	0	0	0	17/08/2013	2013	2013-08	Monthly	0	NA	0	2-5 years	36.3	1	1
807	360	54.27545687	13	26	62	75	113	22	48	58	0	0	0	0	0	0	0	0	17/09/2013	2013	2013-09	Monthly	0	NA	0	2-5 years	36.6	1	1
808	360	54.27545687	16	25	76.5	134.5	140	22	64	91	0	0	0	0	0	0	0	0	22/10/2013	2013	2013-10	Monthly	0	NA	0	2-5 years	36.1	1	1
809	360	75.28531114	16	33	218.9569729	121	152	30	69	111.5	0	0	0	0	0	0	0	0	18/11/2013	2013	2013-11	Monthly	0	NA	0	2-5 years	36.8	1	1
810	360	73.53448995	15	27	81	88	128.5	25	60	79	0	0	0	0	0	0	0	0	11/12/2013	2013	2013-12	Monthly	0	NA	0	2-5 years	36.6	1	1
811	361	68.28202638	42	192	82.5	73	147	59	66.5	104	0	0	0	0	0	0	0	0	20/06/2013	2013	2013-06	Monthly	0	NA	1	>15 years	36.8	1	1
812	361	90.16729125	43	187.5	231.6054769	90.5	164	81.5	88	151	0	0	0	0	0	0	0	0	18/07/2013	2013	2013-07	Monthly	0	NA	0	>15 years	36.5	1	1
813	361	78.78695352	37	186	206.3020933	80	167	60	76	124	0	0	0	0	0	0	0	0	18/08/2013	2013	2013-08	Monthly	0	NA	0	>15 years	35.9	1	1
814	361	88.41647006	46	206	214.2121331	93	191	68	92	137	0	0	0	0	0	0	0	0	17/09/2013	2013	2013-09	Monthly	0	NA	0	>15 years	36.7	1	1
815	361	55.15086746	26.5	120	66	51	109	40	48	82	0	0	0	0	0	0	0	0	22/10/2013	2013	2013-10	Monthly	0	NA	0	>15 years	36	1	1
816	361	77.03613233	36	168	201.5548967	75	163	59	77	124	0	0	0	0	0	0	0	0	18/11/2013	2013	2013-11	Monthly	0	NA	0	>15 years	36.9	1	1
817	361	85.79023828	36	167	214.2121331	81	155	67	80	135	0	0	0	0	0	0	0	0	11/12/2013	2013	2013-12	Monthly	0	NA	0	>15 years	35.9	1	1
818	362	31.51478141	11	22	41	34	165	19	41	31	0	0	0	0	0	0	0	0	20/06/2013	2013	2013-06	Monthly	0	2	0	1-2 years	36.8	1	1
819	362	122.5574833	22	41	208.6753628	80	2076.353961	67	76	127	0	0	0	0	0	1	0	0	18/07/2013	2013	2013-07	Monthly	0	NA	0	1-2 years	35.4	1	1
820	362	190.8395096	17	45	82	66	2151.25676	39	56	102.5	0	0	0	0	0	1	0	0	17/08/2013	2013	2013-08	Monthly	0	NA	0	1-2 years	35.8	1	1
821	362	78.78695352	12	22	51	44	1011.423884	20	35	56	0	0	0	0	0	1	0	0	17/09/2013	2013	2013-09	Monthly	0	NA	0	1-2 years	36.3	1	1
822	362	42.89511914	10	20	40.5	29.5	471.4028021	18	27	37	0	0	0	0	0	0	0	0	22/10/2013	2013	2013-10	Monthly	0	NA	0	1-2 years	35.2	1	1
823	362	83.16400649	15	33	79	58	1545.499271	32	55	103.5	0	0	0	0	0	1	0	0	18/11/2013	2013	2013-11	Monthly	0	NA	0	1-2 years	35.7	1	1
824	362	64.780384	14	31	66	50	1038.380575	27	43	81	0	0	0	0	0	1	0	0	11/12/2013	2013	2013-12	Monthly	0	NA	0	1-2 years	36.3	1	1
825	363	45.52135092	19	1348	49	66	127	18	624.5704973	41	0	0	0	0	0	0	0	0	20/06/2013	2013	2013-06	Monthly	0	NA	0	>15 years	34.9	1	1
826	363	108.5509137	31	3417.142862	231.6054769	162	445.5663323	27	908.7307929	109	0	0	0	0	0	0	0	0	18/07/2013	2013	2013-07	Monthly	0	NA	0	>15 years	36	1	1
827	363	108.5509137	41	3274.916532	206.3020933	1066.5	410.5846619	199.5	820.0889379	81	0	0	0	0	0	0	0	0	17/08/2013	2013	2013-08	Monthly	0	NA	1	>15 years	36.3	1	1
828	363	66.53120519	22	1534	73.5	104	372.5273615	20	722.4164729	65	0	0	0	0	0	0	0	0	17/09/2013	2013	2013-09	Monthly	0	NA	0	>15 years	36.5	1	1
829	363	150.5706223	33	4228.167561	310.5059755	249	608.6521372	26	1394.470303	160	0	0	1	0	0	0	0	0	21/10/2013	2013	2013-10	Monthly	0	NA	0	>15 years	36	1	1
830	363	154.9476753	32	3729.492646	334.1217516	256.5	615.463404	31	1204.222812	188	0	0	0	0	0	0	0	0	18/11/2013	2013	2013-11	Monthly	0	NA	0	>15 years	35.3	1	1
831	363	235.48545	53	5653.757655	434.5922717	390	880.8751648	38	1943.826167	247	0	0	1	0	0	1	0	0	11/12/2013	2013	2013-12	Monthly	0	NA	0	>15 years	35	1	1
832	364	33.2656026	10	22	39	31	436.4435888	16	27	30	0	0	0	0	0	0	0	0	20/06/2013	2013	2013-06	Monthly	0	2	0	1-2 years	36.3	1	1
833	364	158.4493176	13	36	68	47	712.1918082	26	52	72	0	0	0	0	0	0	0	0	18/07/2013	2013	2013-07	Monthly	0	NA	0	1-2 years	35.7	1	1
834	364	110.3017349	15	38.5	78	60	819.2054129	31	57	93	0	0	0	0	0	1	0	0	17/08/2013	2013	2013-08	Monthly	0	NA	0	1-2 years	35.9	1	1
835	364	52.52463568	11	24.5	48	41.5	583.6664771	20	36	48	0	0	0	0	0	0	0	0	17/09/2013	2013	2013-09	Monthly	0	NA	0	1-2 years	36.1	1	1
836	364	38.51806617	10.5	24.5	43	33.5	494.9448336	19	28	44	0	0	0	0	0	0	0	0	21/10/2013	2013	2013-10	Monthly	0	NA	0	1-2 years	37.1	1	1
837	364	118.1804303	20	1345	226.8630434	164	179	30	134.5	110	0	0	0	0	0	0	0	0	18/11/2013	2013	2013-11	Monthly	0	NA	0	1-2 years	36.5	1	1
838	364	59.52792044	13	33.5	67	59	745.3806699	27	46	73.5	0	0	0	0	0	1	0	0	11/12/2013	2013	2013-12	Monthly	0	NA	0	1-2 years	35.7	1	1
839	365	100	1421.006401	1174.822832	206.3274852	598	627.6835304	7631.145448	378.6945738	102	0	1	0	0	0	0	1	0	20/06/2013	2013	2013-06	Monthly	0	NA	0	>15 years	35.3	1	1
840	365	132.5	1975.528363	1853.578588	284.2558839	767	850.8693177	10051.04822	533.8371468	162	0	1	0	0	0	1	1	0	18/07/2013	2013	2013-07	Monthly	0	NA	0	>15 years	36	1	1
841	365	103	1490.12911	1224.607622	258.2930028	639	697.2711699	7950.441046	401.235802	138	0	1	0	0	0	0	1	0	18/08/2013	2013	2013-08	Monthly	0	NA	NA	>15 years	35.8	1	1
842	365	151	2466.977749	2006.988415	319.4095937	910	1115.287192	11882.80774	649.3817199	172	0	1	0	0	0	1	1	0	17/09/2013	2013	2013-09	Monthly	0	NA	0	>15 years	36.5	1	1
843	365	19363.07686	55.51701297	2894.674483	202.9730921	35116.98614	179	26460.16166	65.03093312	99	1	0	0	0	1	0	1	0	21/10/2013	2013	2013-10	Monthly	0	NA	0	>15 years	35	1	1
844	365	7766.434305	2715.925062	1807.870613	813.2253308	19115.14847	3321.512683	13453.16489	1221.38847	180	1	1	0	1	1	1	1	0	18/11/2013	2013	2013-11	Monthly	0	NA	0	>15 years	35.9	1	1
845	365	5271.778413	2826.218087	2510.001373	1000.188147	7685	2720.910575	14928.86124	1448.527286	240	1	1	0	1	1	1	1	0	11/12/2013	2013	2013-12	Monthly	0	NA	0	>15 years	36	1	1
846	365	184	1517.804182	1284.145677	313.5524106	1884	856.349243	8905.000311	440.4638294	185	0	1	0	0	0	1	1	0	19/10/2013	2013	2013-10	PCD	1	1	1	>15 years	37.5	1	1
847	366	93.14544641	636.682144	1600.378526	16.87519179	137.1109315	165.9814589	9339.186044	174.3707543	133	0	0	0	0	0	0	1	0	12/12/2013	2013	2013-12	Monthly	0	NA	NA	>15 years	36.1	1	1
848	367	36.95444341	9.495386779	25.00412	33.88166518	31.71273244	92.66001844	20.09764156	30.8579319	63	0	0	0	0	0	0	0	0	12/12/2013	2013	2013-12	Monthly	0	NA	NA	1-2 years	36	1	1
849	368	126.0655272	47.20440518	91.29294086	272.0633651	1440.715068	207.8743336	149.4787447	106.8202438	187	0	0	0	0	0	0	0	0	17/12/2013	2013	2013-12	Monthly	0	NA	0	5-10 years	36.5	1	1
850	369	77.15485819	26.22466954	43.22081258	117.5047414	127.0236023	118.876631	21.02044847	79.82172061	105	0	0	0	0	0	0	0	0	11/12/2013	2013	2013-12	Monthly	0	NA	0	10-15 years	36.4	1	0
851	370	108.5	44	38	261.1113549	102	964.7317558	33	92	198	0	0	0	0	0	1	0	0	11/12/2013	2013	2013-12	Monthly	0	NA	0	2-5 years	36.5	1	1
852	362	42	24	26	62.5	46.5	1583.59986	27	39	81	0	0	0	0	0	1	0	0	11/12/2013	2013	2013-12	Monthly	0	NA	0	1-2 years	36.3	1	1
853	371	122	54	44	287.1018802	127	1503.518068	38	95	225	0	0	0	0	0	1	0	0	11/12/2013	2013	2013-12	Monthly	0	NA	0	1-2 years	35.5	1	1
854	372	52	64	6728.504322	182.2304187	433.5	144.5	290	2138.088274	95	0	0	1	0	0	0	0	0	11/12/2013	2013	2013-12	Monthly	0	NA	0	>15 years	35	1	1
855	373	49	30.04015762	5169.141144	113.3903203	56	124.5	64.92168711	880.5754686	92.5	0	0	1	0	0	0	0	0	12/12/2013	2013	2013-12	Monthly	0	NA	0	>15 years	35.7	1	1
856	374	861	8.241600754	127.9662479	40.15282697	2937.821597	249.5153373	75	44.43874321	61	1	0	0	0	0	0	0	0	11/12/2013	2013	2013-12	Monthly	0	NA	0	5-10 years	36.3	1	0
857	375	79.72551275	48.40239199	88.99508777	128.6391072	118.2126474	320.2204571	35	133.4767867	126	0	0	0	0	0	0	0	0	18/07/2013	2013	2013-07	Monthly	0	NA	0	5-10 years	36.5	1	1
858	372	161.1841888	535.1206259	12415.75611	317.7001231	3676.820963	416.4224054	964.5	7046.733893	284	0	0	1	0	0	0	1	1	18/07/2013	2013	2013-07	Monthly	0	NA	0	>15 years	36.4	1	1
859	376	68.45995117	32.91362656	53.39705266	81.19433819	56.38879156	169.1241159	22	81.99288326	74	0	0	0	0	0	0	0	0	18/07/2013	2013	2013-07	Monthly	0	NA	0	1-2 years	36.3	1	1
860	368	112.6556158	48.40239199	148.3251463	107.1611591	1209.301795	327.4767804	187	143.0108429	121	0	0	0	0	0	0	0	0	18/07/2013	2013	2013-07	Monthly	0	NA	0	5-10 years	35.6	1	1
861	377	79.72551275	38.72191359	67.24073298	102.5183884	89.67856007	444.2784936	73	127.756353	113	0	0	0	0	0	0	0	0	18/07/2013	2013	2013-07	Monthly	0	NA	0	2-5 years	35.8	1	1
862	378	59.06172113	36.96096113	45.7344761	123.5414089	255.1193211	250.4748572	68.12357495	103.8206594	142	0	0	0	0	0	0	0	0	18/07/2013	2013	2013-07	Monthly	0	NA	0	10-15 years	36.4	1	1
863	379	61.42418997	147.8438445	1430.712479	102.1182928	2546.379638	126.270853	73.73375171	1398.8639	118	0	0	0	0	0	0	0	0	18/07/2013	2013	2013-07	Monthly	0	NA	0	>15 years	35.3	1	1
864	371	77.96147189	36.96096113	36.24241502	143.9635095	80.8680112	398.9439389	24.04361469	74.15761385	194	0	0	0	0	0	0	0	0	18/07/2013	2013	2013-07	Monthly	0	NA	0	1-2 years	35.5	1	1
865	380	100.4049259	42.79690236	39.6940736	204.8374123	247.4176057	413.308093	25.64652234	162.087356	223	0	0	0	0	0	0	0	0	18/07/2013	2013	2013-07	Monthly	0	NA	0	2-5 years	36.3	1	1
866	381	98.04245707	1723.651442	15089.77412	147.0284842	168.4750233	261.719087	175.9191141	4607.291421	142	0	1	1	0	0	0	0	1	18/07/2013	2013	2013-07	Monthly	0	NA	0	>15 years	36.6	1	1
867	382	114.579739	68.08598102	1830.577643	111.2971649	2537.715209	230.5493684	57.70467525	153.0825029	111.5	0	0	0	0	0	0	0	0	18/07/2013	2013	2013-07	Monthly	0	NA	0	10-15 years	36	1	1
868	383	308.3021843	35.01564738	32.79075645	103.1379876	78.94258236	268.3648398	29.65379145	68.86064143	120	0	0	0	0	0	0	0	0	18/07/2013	2013	2013-07	Monthly	0	NA	0	2-5 years	36.8	1	1
869	384	193.3780463	38.71196148	563.0094353	81.99073718	1622.012992	228.5230977	788.1770733	93.53810606	313	0	0	0	0	0	0	1	0	15/12/2013	2013	2013-12	Monthly	0	NA	NA	5-10 years	36.5	1	1
870	385	113.3944565	2325.277095	11400.60305	10.54967917	1067.972901	733.5137811	2656.534133	2155.240946	164	0	1	1	0	0	0	1	0	15/12/2013	2013	2013-12	Monthly	0	NA	NA	>15 years	36.4	1	1
871	386	42.52292119	10.95621551	896.397702	47.08977194	56.89637292	112.1464601	28.83574659	47.572645	86	0	0	0	0	0	0	0	0	15/12/2013	2013	2013-12	Monthly	0	NA	NA	10-15 years	35	1	1
872	384	135.6815848	17.74452098	537.834915	51.19589424	1348.543206	148.8542056	146.2356535	59.91138386	163.5	0	0	0	0	0	0	0	0	23/07/2013	2013	2013-07	Monthly	0	NA	0	5-10 years	35.7	1	1
873	387	87.07074338	21.54722384	226.7040213	4.899040836	168.8236639	1686.010666	48.05957764	153.0039123	199	0	0	0	0	0	1	0	0	15/12/2013	2013	2013-12	Monthly	0	NA	NA	10-15 years	36.2	1	1
874	388	73	1587.701852	8905.611177	439.4209779	351.5	1894.720698	5124.640667	150	65	0	1	1	0	0	1	1	0	14/12/2013	2013	2013-12	Monthly	0	NA	0	>15 years	36.3	1	1
875	389	56	38.23187017	60.21941076	15.27094144	125.3980642	288.0153694	30	72.67586129	101	0	0	0	0	0	0	0	0	14/12/2013	2013	2013-12	Monthly	0	NA	0	5-10 years	36.6	1	1
876	388	270.4076655	2801.284898	11071.57817	981.355432	2214.648431	2728.338615	12726.27711	247.8479819	169.5	0	1	1	1	0	1	1	0	23/07/2013	2013	2013-07	Monthly	0	NA	0	>15 years	36	1	1
877	389	211.1664102	1478.734643	71.11038914	251.1651788	486.9050002	433.3289164	63.9103967	160.1159292	385	0	1	0	0	0	0	0	0	23/07/2013	2013	2013-07	Monthly	0	NA	0	5-10 years	36.4	1	1
878	390	72.89643632	3865.894204	6384.565779	135.2817369	501.8073546	212.8740415	386.2242421	1886.844098	192	0	1	1	0	0	0	0	0	15/12/2013	2013	2013-12	Monthly	0	NA	NA	>15 years	35.7	1	1
879	390	60.19675946	4219.672894	6872.801053	158.8998066	604.5364834	224.9603044	579.5264786	2122.655151	147	0	1	1	0	0	0	0	0	23/07/2013	2013	2013-07	Monthly	0	NA	0	>15 years	35.7	1	1
880	391	51.90084431	13	43.88136527	68	67.89449471	275.0349171	36.65653144	88.97181542	84	0	0	0	0	0	0	0	0	25/06/2013	2013	2013-06	Monthly	0	NA	1	1-2 years	36.3	1	1
881	391	99.80931598	19	87.76273054	272.1856985	121.2401691	417.4158257	47.12982614	163.9872676	235	0	0	0	0	0	0	0	0	23/07/2013	2013	2013-07	Monthly	0	2	0	1-2 years	37.1	1	1
882	391	218.9150997	32	102.3898523	471.389925	270.3655771	916.31869	78.54971023	296.5727181	507	0	0	0	0	0	1	0	0	22/08/2013	2013	2013-08	Monthly	0	NA	0	1-2 years	35.5	1	1
883	391	84.50522086	16	47.13183677	239.1902658	98.20453699	367.9592325	36.65653144	111.6509056	176	0	0	0	0	0	0	0	0	23/09/2013	2013	2013-09	Monthly	0	NA	0	1-2 years	36.7	1	1
884	391	99.80931598	19	63.38419428	256.8730682	129.726981	605.4922786	54.1120226	136.0745412	196.5	0	0	0	0	0	0	0	0	28/10/2013	2013	2013-10	Monthly	0	NA	0	1-2 years	36.3	1	1
885	391	114.4480157	17	56.88325127	214.411314	109.1161522	513.8700245	47.12982614	109.9063602	129	0	0	0	0	0	0	0	0	25/11/2013	2013	2013-11	Monthly	0	NA	0	1-2 years	36.1	1	1
886	391	151.7101603	22	71.51037303	269.2419126	172.1610402	1021.404462	61.09421906	195.3890849	191	0	0	0	0	0	1	0	0	14/12/2013	2013	2013-12	Monthly	0	NA	0	1-2 years	35.7	1	1
887	392	90.93251144	61.1908956	113.7854046	181.1837124	186.0784349	193.4193371	21.02044847	447.0308957	149	0	0	0	0	0	0	0	0	14/12/2013	2013	2013-12	Monthly	0	NA	0	5-10 years	36.7	1	1
888	393	165.3022125	41.5221791	279.4337827	177.7180345	395.0829563	271.2129604	59.57748845	166.0834565	348	0	0	0	0	0	0	0	0	23/07/2013	2013	2013-07	Monthly	0	NA	0	10-15 years	36	1	1
889	394	308.0223683	772.1051315	16396.06957	616.9041789	7847.035164	1013.901412	20521.0113	898.2277226	111	0	0	1	1	1	1	1	0	23/07/2013	2013	2013-07	Monthly	0	NA	0	<1 year	36.4	1	1
890	395	143.5	26.08503338	467	100.3786009	448.5	409.3568416	86	126	44	0	0	0	0	0	0	0	0	24/06/2013	2013	2013-06	Monthly	0	NA	NA	2-5 years	36.6	1	1
891	395	56	26.08503338	204	91.87193984	255	189	44	94	50	0	0	0	0	0	0	0	0	23/07/2013	2013	2013-07	Monthly	0	NA	1	2-5 years	36.9	1	1
892	395	97	29.34566255	252	88.4692754	359	380.5470058	102.5	96.5	50	0	0	0	0	0	0	0	0	22/08/2013	2013	2013-08	Monthly	0	NA	0	2-5 years	36.3	1	1
893	395	83	24.45471879	181	88.4692754	296	151.5	90	86	48	0	0	0	0	0	0	0	0	23/09/2013	2013	2013-09	Monthly	0	NA	0	2-5 years	36.3	1	1
894	395	57	19.56377503	101	74.85861764	116	123	34	53.5	38	0	0	0	0	0	0	0	0	25/10/2013	2013	2013-10	Monthly	0	NA	0	2-5 years	36.2	1	1
895	395	68	22.82440421	145.5	88.4692754	174	174	39	70.5	49	0	0	0	0	0	0	0	0	22/11/2013	2013	2013-11	Monthly	0	NA	0	2-5 years	36.8	1	1
896	395	52.5	21.19408962	113	81.66394652	121	172	28	58	47	0	0	0	0	0	0	0	0	14/12/2013	2013	2013-12	Monthly	0	NA	0	2-5 years	36	1	1
897	396	188.7538495	90.91218775	128.3393516	177.6448301	1897.554339	1462.068735	64.61841568	282.8975686	161	0	0	0	0	0	1	0	0	14/12/2013	2013	2013-12	Monthly	0	NA	0	2-5 years	35.9	1	1
898	397	290.7084836	3230.687878	21073.31604	496.6868864	5814.115409	898.2360065	829.139912	4081.05203	474	0	1	1	0	0	1	1	1	14/12/2013	2013	2013-12	Monthly	0	NA	0	>15 years	35	1	1
899	398	198.3982068	73.42907472	54.68755878	256.7135609	240.676299	659.5430898	35.81261592	279.3533265	280	0	0	0	0	0	0	0	0	14/12/2013	2013	2013-12	Monthly	0	NA	0	2-5 years	36.6	1	1
900	399	4393.289832	14876.68159	24119.07583	695.7515079	14291.18329	509.2599517	28866.17425	10153.98218	295	1	1	1	1	1	0	1	1	14/12/2013	2013	2013-12	Monthly	0	NA	0	>15 years	36.1	1	1
901	400	67	49.5	758.5	166.9895256	164	149	3554.209653	981.1424197	116	0	0	0	0	0	0	1	0	14/12/2013	2013	2013-12	Monthly	0	NA	0	>15 years	36	1	1
902	401	82	2137.146894	30862.83994	402.5275615	10895.72706	2038.911002	1049.5	20485.88082	147	0	1	1	0	1	1	1	1	23/07/2013	2013	2013-07	Monthly	0	NA	0	>15 years	36	1	1
903	399	1946.862022	7369.292863	32141.67566	292.5118034	19498.88016	513.2013692	31932.41322	7155.227341	156	1	1	1	0	1	0	1	1	23/07/2013	2013	2013-07	Monthly	0	NA	0	>15 years	35.9	1	1
904	402	137	2252.1179	267	175.6498688	1200.686783	175.5	48	71	111	0	1	0	0	0	0	0	0	23/07/2013	2013	2013-07	Monthly	0	NA	0	5-10 years	36.7	1	1
905	403	71.5	24	132	349.2070469	928.197321	892.9944318	318	264	195	0	0	0	0	0	1	0	0	23/07/2013	2013	2013-07	Monthly	0	NA	0	5-10 years	37	1	1
906	404	192.5	14340.69394	27040.33968	307.5236395	13370.27801	1449.172021	35162.49487	7651.853675	167	0	1	1	0	1	1	1	1	23/07/2013	2013	2013-07	Monthly	0	NA	0	>15 years	36	1	1
907	397	83	3239.511881	27128.14465	279.1653849	11275.09401	862.6931789	1129	4537.433152	172	0	1	1	0	1	1	1	1	23/07/2013	2013	2013-07	Monthly	0	NA	0	>15 years	36.5	1	1
908	396	116	49	183	177.3205962	4608.249355	1776.128764	57	113.5	110.5	0	0	0	0	0	1	0	0	23/07/2013	2013	2013-07	Monthly	0	NA	0	2-5 years	35	1	1
909	405	70.5	24	42.5	265.8165628	277.303764	382.4660396	32	152	116	0	0	0	0	0	0	0	0	23/07/2013	2013	2013-07	Monthly	0	NA	0	5-10 years	36.3	1	0
910	398	63	19	45	204.0472678	177.1662936	496.7653699	31	436.2308516	139	0	0	0	0	0	0	0	0	23/07/2013	2013	2013-07	Monthly	0	NA	0	2-5 years	36.3	1	1
911	400	91	365.390789	3458.82026	347.5401687	1263.272702	397.274203	11761.17139	3217.353219	207	0	0	0	0	0	0	1	1	23/07/2013	2013	2013-07	Monthly	0	2	0	>15 years	35.8	1	1
912	406	49.61007472	14.60828735	51.67518133	10.08390017	67.6227383	342.5490997	29.70955709	47.25120821	134	0	0	0	0	0	0	0	0	12/12/2013	2013	2013-12	Monthly	0	NA	NA	5-10 years	36.5	1	1
913	407	147.4208898	41.95947127	64.39019017	193.5708974	232.3194831	366.0962069	29.58433489	134.9926157	161	0	0	0	0	0	0	0	0	12/12/2013	2013	2013-12	Monthly	0	NA	0	5-10 years	36.4	1	1
914	408	74.39932754	1738.353085	15914.31624	121.0413169	242.9047833	172.1333616	434.4226018	847.0345784	108	0	1	1	0	0	0	0	0	15/12/2013	2013	2013-12	Monthly	0	NA	0	>15 years	35.8	1	1
915	408	74.39932754	1772.794154	15623.3305	117.2871819	238.4478148	168.3293094	455.4430503	855.472012	108	0	1	1	0	0	0	0	0	15/12/2013	2013	2013-12	Monthly	0	NA	0	>15 years	35.8	1	1
916	409	154.3097164	80.42231994	79.38516597	367.1681915	389.4276228	668.5290229	35.03408079	378.3944182	324	0	0	0	0	0	0	0	0	15/12/2013	2013	2013-12	Monthly	0	NA	0	5-10 years	36.2	1	1
917	410	43	31	715.5	76	517.5	169	80	191	77.5	0	0	0	0	0	0	0	0	15/12/2013	2013	2013-12	Monthly	0	NA	0	5-10 years	36.3	1	0
918	411	237.6619288	6151.382164	6609.510394	301.2423529	5151.513919	473.4204537	4200.581865	2927.347313	143.5	0	1	1	0	0	0	1	1	23/07/2013	2013	2013-07	Monthly	0	NA	0	>15 years	35.8	1	1
919	412	98.50461525	597.9574049	171.7255538	190.7870251	1450.368592	158	957.0842114	1819.239577	94	0	0	0	0	0	0	1	0	23/07/2013	2013	2013-07	Monthly	0	NA	0	>15 years	36.4	1	1
920	408	72	4027.438184	28107.80606	219.0768942	600.8248219	509.9143696	2089.870816	2414.599068	116.5	0	1	1	0	0	0	1	1	23/07/2013	2013	2013-07	Monthly	0	NA	0	>15 years	35.3	1	1
921	410	74	362.0116831	3427.863833	380.8705748	4749.789818	733.2021207	345	1164.727696	208	0	0	0	0	0	0	0	0	23/07/2013	2013	2013-07	Monthly	0	NA	0	5-10 years	36.2	1	0
922	407	58	16	50	182.3325597	238.7893523	449.086818	31	86	100	0	0	0	0	0	0	0	0	23/07/2013	2013	2013-07	Monthly	0	NA	0	5-10 years	36.3	1	1
923	406	56.5	18	43	170.6374683	181.0177348	800.4258679	32	86	108	0	0	0	0	0	1	0	0	23/07/2013	2013	2013-07	Monthly	0	NA	0	5-10 years	35.9	1	1
924	413	35.32022149	29.38727857	29.92085424	108.0989715	46.36096542	115.1020437	19.24377864	69.11638267	72.5	0	0	0	0	0	0	0	0	25/06/2013	2013	2013-06	Monthly	0	NA	NA	1-2 years	36.5	1	1
925	413	62.42643798	41.14218999	56.38930222	217.7580359	91.94924809	350.7417175	113.629931	135.0911116	170	0	0	0	0	0	0	0	0	24/07/2013	2013	2013-07	Monthly	0	0	0	1-2 years	36.3	1	1
926	413	2469.7229	48.97879761	276.1925007	386.705428	9304.414789	391.1148203	1076.277048	212.0616287	209	1	0	0	0	1	0	1	0	21/08/2013	2013	2013-08	Monthly	0	NA	0	1-2 years	36.5	1	1
927	413	474.3587886	33.30558237	103.5721878	303.4389645	6018.425995	336.0544961	248.3363815	136.6619385	129.5	1	0	0	0	0	0	0	0	24/09/2013	2013	2013-09	Monthly	0	NA	0	1-2 years	36.7	1	1
928	413	227.1172382	39.18303809	107.024594	270.637398	4922.761845	419.9992217	126.4591168	157.0826879	172	0	0	0	0	0	0	0	0	23/10/2013	2013	2013-10	Monthly	0	NA	0	1-2 years	36.3	1	1
929	413	257.5090567	43.1013419	95.51657315	260.8746015	4497.399987	419.0825427	97.13526361	161.7951685	188	0	0	0	0	0	0	0	0	21/11/2013	2013	2013-11	Monthly	0	NA	0	1-2 years	35.3	1	1
930	413	114.1746695	33.30558237	58.69090639	203.068464	3046.688111	311.723417	52.23311345	111.5287084	123	0	0	0	0	0	0	0	0	14/12/2013	2013	2013-12	Monthly	0	NA	0	1-2 years	36.3	1	1
931	413	61.60503748	37.22388618	46.03208345	205.2946953	82.677055	323.2010794	53.14948386	114.6703622	148	0	0	0	0	0	0	0	0	30/07/2013	2013	2013-07	PCD	1	1	1	1-2 years	39.4	1	1
932	414	154	55	50	383.8785551	181	554.3061915	40	141	249.5	0	0	0	0	0	0	0	0	14/12/2013	2013	2013-12	Monthly	0	NA	0	2-5 years	36.3	1	1
933	415	45	25	29	61	46	155	27.5	43	69.5	0	0	0	0	0	0	0	0	14/12/2013	2013	2013-12	Monthly	0	NA	0	5-10 years	36.1	1	0
934	416	99.5	626.0956494	5950.800716	254.8374799	295.5	418.724205	3094.202863	105	129	0	0	1	0	0	0	1	0	14/12/2013	2013	2013-12	Monthly	0	NA	0	>15 years	36.3	1	1
935	417	56	27.72937626	28	86.86550625	90.5	186	60.21721703	69.50807306	91	0	0	0	0	0	0	0	0	14/12/2013	2013	2013-12	Monthly	0	NA	0	5-10 years	36.3	1	1
936	413	88	6.868000629	79.03797662	48.41958547	2603.072527	397.8980358	44	39.80970746	123	0	0	0	0	0	0	0	0	14/12/2013	2013	2013-12	Monthly	0	NA	0	1-2 years	36.3	1	1
937	418	158	16.0253348	73.39240687	11.42596241	1997.867463	396.6422467	47	66.19521124	117	0	0	0	0	0	0	0	0	14/12/2013	2013	2013-12	Monthly	0	NA	0	10-15 years	36.7	1	1
938	419	47	174.7065212	80.91983321	8.482175676	87.14102766	455.6639579	29	65.73230766	112	0	0	0	0	0	0	0	0	14/12/2013	2013	2013-12	Monthly	0	NA	0	2-5 years	36.1	1	1
939	416	266.585649	1523.401114	6376.215522	253.6912394	765.349144	215.8913421	4625.732922	184.2843833	206.5	0	1	1	0	0	0	1	0	24/07/2013	2013	2013-07	Monthly	0	0	0	>15 years	36	1	1
940	414	105.105453	35.48904196	198.3078458	158.8998066	283.9038329	165.2805947	118.0717498	119.0643958	256.5	0	0	0	0	0	0	0	0	24/07/2013	2013	2013-07	Monthly	0	NA	0	2-5 years	36.6	1	1
941	420	116.2707435	23	62.92744501	229.538831	114.5144957	1426.99184	31	97	178	0	0	0	0	0	1	0	0	24/07/2013	2013	2013-07	Monthly	0	NA	0	5-10 years	36.3	1	1
942	419	64.89529872	782.4163848	58.08687232	190.5315963	105.0838902	307.1044201	29	77	120	0	0	0	0	0	0	0	0	24/07/2013	2013	2013-07	Monthly	0	NA	0	2-5 years	36	1	1
943	418	348.8122306	37	106.4925993	369.3015459	5709.558034	540.9502288	69	151	252	0	0	0	0	0	0	0	0	24/07/2013	2013	2013-07	Monthly	0	NA	0	10-15 years	36.5	1	1
944	421	283.4861412	44.19006924	68.34459467	323.6151389	1941.938499	349.8881433	42.81671463	117.6458654	503	0	0	0	0	0	0	0	0	12/12/2013	2013	2013-12	Monthly	0	NA	NA	2-5 years	35.5	1	1
945	422	66.82173329	108.4665336	1482.648655	13.51596621	541.9146338	107.2083593	620.4054568	112.6813864	116	0	0	0	0	0	0	0	0	12/12/2013	2013	2013-12	Monthly	0	NA	NA	>15 years	36	1	1
946	423	754.2756258	25.92971005	478.828898	90.02598192	305.0018679	370.8641024	97.42987104	388.0215923	229	1	0	0	0	0	0	0	0	12/12/2013	2013	2013-12	Monthly	0	NA	NA	10-15 years	36.6	1	1
947	424	767.9437076	137.3285842	29502.2643	603.8887279	662.2364716	569.1237811	2182.040826	18918.96684	909	1	0	1	1	0	0	1	1	12/12/2013	2013	2013-12	Monthly	0	NA	NA	>15 years	36.4	1	1
948	425	66.13273559	50.70102779	36.16435338	112.7895133	74.65422239	439.8669967	24.91312412	80.40864502	112.5	0	0	0	0	0	0	0	0	12/12/2013	2013	2013-12	Monthly	0	NA	0	1-2 years	35.2	1	1
949	426	100.5768687	52.44933909	48.51315698	180.0040696	211.7060038	339.3072528	32.6984754	133.8187669	183	0	0	0	0	0	0	0	0	12/12/2013	2013	2013-12	Monthly	0	NA	0	1-2 years	36.8	1	1
950	427	1179.367118	8652.39741	10732.3287	6749.95548	4244.148255	2342.469261	17306.99934	11112.68642	219	1	1	1	1	0	1	1	1	12/12/2013	2013	2013-12	Monthly	0	NA	1	>15 years	36.9	1	1
951	428	241.7978145	55.94596169	58.21578838	326.3975052	2543.814772	201.2022517	97.70615865	97.4294531	268	0	0	0	0	0	0	0	0	12/12/2013	2013	2013-12	Monthly	0	NA	0	2-5 years	36	1	1
952	429	71	50.83718981	924	141.8210758	948.5	819.457875	59.27632301	96.60444053	145	0	0	0	0	0	1	0	0	12/12/2013	2013	2013-12	Monthly	0	NA	0	2-5 years	36.3	1	1
953	429	113.7049901	89.43238575	2365.432383	193.630011	3742.865042	231.9717391	74.74266733	207.2207263	245	0	0	0	0	0	0	0	0	24/07/2013	2013	2013-07	Monthly	0	NA	0	2-5 years	36.7	1	1
954	425	45.86419768	11.35649343	41.06374584	51.95672597	49.63353722	133.2630671	30.33035776	34.12673764	88.5	0	0	0	0	0	0	0	0	24/07/2013	2013	2013-07	Monthly	0	NA	0	1-2 years	36.8	1	1
955	424	612.4781399	67.06673896	24230.56754	546.7064286	666.5784049	391.2066378	2475.543299	20285.22323	825	1	0	1	1	0	0	1	1	24/07/2013	2013	2013-07	Monthly	0	NA	0	>15 years	36.5	1	1
956	421	160.5246919	31.94013777	60.0932866	179.392062	2161.540546	155.8335545	36.82972013	89.48788981	326.5	0	0	0	0	0	0	0	0	24/07/2013	2013	2013-07	Monthly	0	NA	0	2-5 years	36	1	1
957	427	243.6535502	1353.847099	2970.613278	403.3232076	421.8850664	206.8275574	5291.97212	222.2636929	103	0	1	0	0	0	0	1	0	24/07/2013	2013	2013-07	Monthly	0	NA	0	>15 years	36	1	1
958	423	1444.81708	29	977.795684	280.6636118	269.4458723	605.4440957	47	558.6939495	203	1	0	0	0	0	0	0	0	24/07/2013	2013	2013-07	Monthly	0	NA	0	10-15 years	36	1	1
959	426	91.93500652	36	66.15449347	225.2745063	326.0295055	527.803957	33	87	163	0	0	0	0	0	0	0	0	24/07/2013	2013	2013-07	Monthly	0	NA	0	1-2 years	36	1	1
960	430	145.7928726	68.65895055	383.813242	93.0399619	471.0273495	217.0461923	299.2800971	119.5744861	271	0	0	0	0	0	0	0	0	12/12/2013	2013	2013-12	Monthly	0	NA	NA	>15 years	36	1	1
961	431	49.61007472	31.40781781	175.8623107	12.09666153	117.0572918	124.0769346	164.2763745	114.4314974	120	0	0	0	0	0	0	0	0	12/12/2013	2013	2013-12	Monthly	0	NA	NA	>15 years	35.2	1	1
962	432	212.1083807	130.2823879	8901.317884	16.87519179	409.9337032	155.0508509	1038.960688	18.52237348	133	0	0	1	0	0	0	1	0	12/12/2013	2013	2013-12	Monthly	0	NA	NA	>15 years	36.2	1	1
963	433	185.2784423	29.2165747	85.84747867	92.03525519	184.6800301	665.2279183	45.43814613	125.3603483	293	0	0	0	0	0	0	0	0	12/12/2013	2013	2013-12	Monthly	0	NA	NA	1-2 years	36.4	1	NA
964	434	86.05829288	25.19929568	190.031312	20.87024691	238.7782208	134.7613469	120.5858494	80.35919764	148.5	0	0	0	0	0	0	0	0	12/12/2013	2013	2013-12	Monthly	0	NA	NA	10-15 years	36.3	1	0
965	435	447.7737306	754.1657021	2226.031819	1051.081312	1774.987705	656.1737775	5982.487032	1340.064158	546.5	1	0	0	1	0	0	1	0	12/12/2013	2013	2013-12	Monthly	0	NA	0	>15 years	35.8	1	1
966	436	217.6869213	418.653833	4384.1866	1259.067338	7211.375034	605.0997998	1001.196175	3579.264888	311	0	0	1	1	0	0	1	1	12/12/2013	2013	2013-12	Monthly	0	NA	0	>15 years	35.2	1	1
967	437	68	31	210	159.8170332	91	185	235	115.5	109	0	0	0	0	0	0	0	0	13/12/2013	2013	2013-12	Monthly	0	NA	0	>15 years	36.7	1	1
968	438	39.5	18	21	49	36.5	99	25	33	49.5	0	0	0	0	0	0	0	0	12/12/2013	2013	2013-12	Monthly	0	NA	0	5-10 years	36.8	1	NA
969	439	55	216.0580567	3654.602457	95.72868531	160	379.6934042	138.3114204	1357.588248	101.5	0	0	0	0	0	0	0	0	12/12/2013	2013	2013-12	Monthly	0	NA	0	>15 years	35.5	1	1
970	440	45.5	35.817111	8081.815235	99.27401311	231	181	628.5172027	241.3207427	80	0	0	1	0	0	0	0	0	12/12/2013	2013	2013-12	Monthly	0	NA	0	>15 years	35.8	1	1
971	441	34	20.7970322	25	81.21198614	42	171	147.7203605	44.76791146	51	0	0	0	0	0	0	0	0	12/12/2013	2013	2013-12	Monthly	0	NA	0	2-5 years	36.6	1	0
972	442	41	23.10781355	26	91.1719467	39	390.8638734	97.85297767	42.4117056	59	0	0	0	0	0	0	0	0	12/12/2013	2013	2013-12	Monthly	0	NA	0	2-5 years	36.8	1	1
973	443	69	31.19554829	32	136.5023302	92	445.1232745	94.0894016	70.68617599	117	0	0	0	0	0	0	0	0	12/12/2013	2013	2013-12	Monthly	0	NA	0	2-5 years	36.3	1	1
974	444	105	57.76953388	46	179.0559291	91	1015.091303	77.15330931	104.2621096	210	0	0	0	0	0	1	0	0	13/12/2013	2013	2013-12	Monthly	0	0	0	>15 years	37.3	1	1
975	445	43	24.26320423	27	93.47039914	42	331.024552	50.80827686	75.39858773	64	0	0	0	0	0	0	0	0	13/12/2013	2013	2013-12	Monthly	0	NA	0	2-5 years	35.6	1	1
976	446	41	23.10781355	24	104.1965105	79.5	560.8375652	48.92648883	62.43945546	79	0	0	0	0	0	0	0	0	13/12/2013	2013	2013-12	Monthly	0	NA	0	5-10 years	36.8	1	1
977	447	73	35.817111	39	120.5467572	105	373.3103721	69.62615719	162.5782048	118	0	0	0	0	0	0	0	0	13/12/2013	2013	2013-12	Monthly	0	NA	0	10-15 years	36.6	1	1
978	448	45	26.57398558	96.5	104.1965105	80	121	193.8241673	140.1942491	73	0	0	0	0	0	0	0	0	13/12/2013	2013	2013-12	Monthly	0	NA	0	10-15 years	36.9	1	0
979	449	34	19.64164152	51	76.61508126	32	107	41.3993367	41.23360266	49	0	0	0	0	0	0	0	0	13/12/2013	2013	2013-12	Monthly	0	NA	0	10-15 years	36	1	0
980	450	48	15.56746809	6042.568666	48.41958547	1397.444529	281.7363	84	267.9168208	87	0	0	1	0	0	0	0	0	13/12/2013	2013	2013-12	Monthly	0	NA	0	>15 years	36.8	1	1
981	451	93	20.14613518	1007.734202	79.19621125	391.071929	558.6358949	121	133.1437148	208	0	0	0	0	0	0	0	0	13/12/2013	2013	2013-12	Monthly	0	NA	0	>15 years	35.5	1	1
982	440	60.19675946	84.46391987	7223.601473	100.1133154	394.0902856	150.085657	546.4880532	393.12697	128	0	0	1	0	0	0	0	0	24/07/2013	2013	2013-07	Monthly	0	NA	0	>15 years	35.8	1	1
983	442	55.41923886	14.90539762	41.06374584	24.35164979	55.58956169	157.8868267	34.66326601	39.43534127	99	0	0	0	0	0	0	0	0	24/07/2013	2013	2013-07	Monthly	0	NA	0	2-5 years	36.6	1	1
984	451	102.2389407	28.39123357	414.6436775	130.5127433	355.8724619	243.1141024	111.0307739	197.1767064	231	0	0	0	0	0	0	0	0	24/07/2013	2013	2013-07	Monthly	0	NA	0	>15 years	36.2	1	1
985	445	36.3091565	11.00160301	32.04975285	56.34743521	53.6042202	131.2125883	25.99744951	65.97835944	80	0	0	0	0	0	0	0	0	24/07/2013	2013	2013-07	Monthly	0	NA	0	2-5 years	35.8	1	1
986	436	101.2834365	11.87329009	3114.88098	638.5884838	5543.073437	267.0774228	1068.061884	2140.411985	216	0	0	0	1	0	0	1	0	24/07/2013	2013	2013-07	Monthly	0	NA	0	>15 years	35.6	1	1
987	452	63.06327181	11.35649343	42.06530062	29.71537794	66.50893988	154.1911084	36.82972013	40.95208517	112	0	0	0	0	0	0	0	0	24/07/2013	2013	2013-07	Monthly	0	NA	0	1-2 years	36.8	1	1
988	431	64.97428005	46.84553539	372.5783769	44.58197825	207.4681856	138.5953782	331.4674812	106.5470558	148	0	0	0	0	0	0	0	0	24/07/2013	2013	2013-07	Monthly	0	NA	0	>15 years	36.5	1	1
989	432	117.5270066	15.52936943	5859.353391	42.92914271	260.0797351	131.1292994	819.461273	166.0834565	87	0	0	1	0	0	0	1	0	24/07/2013	2013	2013-07	Monthly	0	NA	0	>15 years	36.3	1	1
990	453	117.5270066	13.50920177	985.5299002	100.1133154	137.9812335	121.1701121	556.7787103	830.5245186	102	0	0	0	0	0	0	0	0	24/07/2013	2013	2013-07	Monthly	0	NA	0	>15 years	36.3	1	1
991	446	94.6389773	53.5	64.54096924	295.8605552	322.6614321	980.7310824	40	200	180	0	0	0	0	0	1	0	0	24/07/2013	2013	2013-07	Monthly	0	NA	0	5-10 years	35.5	1	1
992	454	64.79683228	684.9927485	795.131016	10.26923939	5672.381834	207.6597878	113.5953653	1032.58347	162	0	0	0	0	0	0	0	0	12/12/2013	2013	2013-12	Monthly	0	NA	NA	>15 years	36.2	1	1
993	455	71	40	38	179.5409129	70	471.907895	26	60	120.5	0	0	0	0	0	0	0	0	14/12/2013	2013	2013-12	Monthly	0	NA	0	1-2 years	36.4	1	1
994	456	149	64	44	303.2329721	135	476.3390433	150	98	251.5	0	0	0	0	0	0	0	0	14/12/2013	2013	2013-12	Monthly	0	NA	0	2-5 years	36.2	1	1
995	455	50.64171827	36.1988228	53.58318055	34.2558544	67.50161063	136.9545024	30.33035776	53.08603633	127	0	0	0	0	0	0	0	0	18/07/2013	2013	2013-07	Monthly	0	NA	0	1-2 years	36.4	1	1
996	454	39	760.472045	530	86	9414.84793	167	73	1561.631561	95	0	0	0	0	1	0	0	0	18/07/2013	2013	2013-07	Monthly	0	NA	0	>15 years	36.4	1	1
997	457	63.78588875	14.08418448	58.82112013	14.38835631	242.1972041	7.837282049	24.74509441	118.9644607	182	0	0	0	0	0	0	0	0	25/06/2013	2013	2013-06	Monthly	0	NA	0	5-10 years	36.4	1	1
998	457	85.23601062	21.90873141	91.27415192	14.81158237	416.6511308	6.786069159	36.82990796	109.2876398	331	0	0	0	0	0	0	0	0	24/07/2013	2013	2013-07	Monthly	0	NA	1	5-10 years	36.6	1	1
999	457	54.75425848	14.08418448	55.44059598	13.29321778	251.7891726	8.985779871	27.04696366	107.3895402	232	0	0	0	0	0	0	0	0	20/08/2013	2013	2013-08	Monthly	0	NA	0	5-10 years	36.6	1	1
1000	457	57.29440449	13.56254802	46.98928562	17.92640936	248.1921844	10.73018345	20.71682323	102.2451311	187.5	0	0	0	0	0	0	0	0	24/09/2013	2013	2013-09	Monthly	0	NA	0	5-10 years	36.3	1	1
1001	457	58.14111983	14.08418448	58.48306771	8.800740731	281.1645761	10.37698504	25.32056172	108.6756425	212	0	0	0	0	0	0	0	0	25/10/2013	2013	2013-10	Monthly	0	NA	0	5-10 years	36.7	1	1
1002	457	75.63990347	17.73563972	70.99100705	10.26313132	347.7088574	4.483554466	38.5563099	144.3649807	265	0	0	0	0	0	0	0	0	21/11/2013	2013	2013-11	Monthly	0	NA	0	5-10 years	36.2	1	1
1003	457	76.76885725	17.73563972	69.30074498	13.14863534	349.2076025	10.93168186	36.82990796	148.5448131	285	0	0	0	0	0	0	0	0	15/12/2013	2013	2013-12	Monthly	0	NA	0	5-10 years	36.1	1	1
1004	458	146.2990979	3575.21131	19915.23495	117.1673191	6241.811927	255.1490636	3183.156173	2695.993472	243	0	1	1	0	0	0	1	1	15/12/2013	2013	2013-12	Monthly	0	NA	NA	>15 years	36	1	1
1005	459	63.78438178	13.87787298	41.67353333	13.61680698	97.93637961	516.9584218	55.92387217	45.00115068	169	0	0	0	0	0	0	0	0	15/12/2013	2013	2013-12	Monthly	0	NA	NA	2-5 years	36.5	1	1
1006	460	88	44.48254108	825	365.3594487	469	662.9985593	69.62615719	1035.086065	181	0	0	0	0	0	0	0	0	15/12/2013	2013	2013-12	Monthly	0	NA	0	10-15 years	36.4	1	1
1007	461	87	18.31466834	2361.730016	162.4166175	1128.582578	363.3637186	32	100.9129794	244	0	0	0	0	0	0	0	0	15/12/2013	2013	2013-12	Monthly	0	NA	0	10-15 years	34.8	1	0
1008	460	118.4825107	71.68786477	2542.642216	265.9082323	1564.449093	315.9534189	196.6057119	1371.341877	160	0	0	0	0	0	0	0	0	24/07/2013	2013	2013-07	Monthly	0	NA	0	10-15 years	36.5	1	1
1009	462	52.55272651	16.67984972	388.1024759	61.95258123	214.4168808	103.7415344	36.82972013	61.42812775	132	0	0	0	0	0	0	0	0	24/07/2013	2013	2013-07	Monthly	0	NA	0	>15 years	36	1	1
1010	459	40.13117297	11.35649343	39.06063629	26.41433302	65.51626914	294.8082358	31.95519835	37.16022543	117	0	0	0	0	0	0	0	0	24/07/2013	2013	2013-07	Monthly	0	NA	0	2-5 years	36.3	1	1
1011	458	100.3279324	2555.652304	16414.57792	100.1133154	6090.035017	173.4995861	3004.441227	2119.522241	144	0	1	1	0	0	0	1	0	24/07/2013	2013	2013-07	Monthly	0	NA	0	>15 years	35.8	1	1
1012	463	10096.9362	19825.8513	13947.19771	1396.149447	7887.5	5557.114012	36991.26953	6539.839411	151	1	1	1	1	1	1	1	1	13/12/2013	2013	2013-12	Monthly	0	NA	0	>15 years	35.3	1	1
1013	464	32	35.817111	22	75.08277963	39	137	39.51754867	38.8773968	45	0	0	0	0	0	0	0	0	12/12/2013	2013	2013-12	Monthly	0	NA	0	2-5 years	35.8	1	1
1014	465	95	36.97250168	28	143.5940172	132	680.5585032	52.6900649	115.4540875	138	0	0	0	0	0	0	0	0	12/12/2013	2013	2013-12	Monthly	0	NA	0	5-10 years	35.7	1	1
1015	466	43	21.95242287	22	94.23654995	94	163	43.28112474	62.43945546	63	0	0	0	0	0	0	0	0	12/12/2013	2013	2013-12	Monthly	0	NA	0	5-10 years	36.5	1	1
1016	467	92	37	55	254.1343792	184.869176	343.790729	34	72	145	0	0	0	0	0	0	0	0	24/07/2013	2013	2013-07	Monthly	0	NA	0	2-5 years	37	1	1
1017	466	54	35	29	187.3441948	456.3957782	361.8957851	28	97	107	0	0	0	0	0	0	0	0	24/07/2013	2013	2013-07	Monthly	0	NA	0	5-10 years	36.3	1	1
1018	464	45	88	29	65.5	107.8403526	180.5	31	61	84	0	0	0	0	0	0	0	0	24/07/2013	2013	2013-07	Monthly	0	NA	0	2-5 years	36.4	1	1
1019	463	977	8716.742585	11272.05116	900.596677	12360.23756	940.4764402	29602.29511	6178.804708	140	1	1	1	1	1	1	1	1	24/07/2013	2013	2013-07	Monthly	0	NA	0	>15 years	36.3	1	1
1020	468	501.5065783	66.43582951	200.2270297	399.6790199	588.8769632	684.2582776	73.96083722	170.2080807	416.5	1	0	0	0	0	0	0	0	13/12/2013	2013	2013-12	Monthly	0	NA	0	10-15 years	36.8	1	1
1021	469	59	177.9301643	696	91.93809751	435	177	1980.273498	107.7964184	49	0	0	0	0	0	0	1	0	12/12/2013	2013	2013-12	Monthly	0	NA	0	>15 years	36.1	1	1
1022	468	150.9696507	24.84232937	205.3187292	174.3706201	507.2547504	446.6944003	82.32525677	89.48788981	327	0	0	0	0	0	0	0	0	27/07/2013	2013	2013-07	Monthly	0	NA	0	10-15 years	36.4	1	1
1023	469	137	1139.867098	2860.319727	214.9022971	3922.692828	623.2579761	8782.4656	270	100	0	1	0	0	0	0	1	0	24/07/2013	2013	2013-07	Monthly	0	NA	0	>15 years	36.3	1	1
1024	470	872.7323348	1307.96616	1481.910845	2232.558861	12304.28605	205.5743741	2526.676144	4823.999074	158	1	1	0	1	1	0	1	1	12/12/2013	2013	2013-12	Monthly	0	NA	NA	>15 years	36.4	1	1
1025	471	1910.999235	72.31102239	1423.567899	949.0695009	7778.946723	334.1632193	19094.66226	74.8947722	122.5	1	0	0	1	1	0	1	0	12/12/2013	2013	2013-12	Monthly	0	NA	NA	10-15 years	36.6	1	1
1026	472	8506.453908	477.7012277	2786.474667	643.878009	23640.68264	10070.29709	3271.918262	10264.78687	658	1	0	0	1	1	1	1	1	12/12/2013	2013	2013-12	Monthly	0	NA	NA	10-15 years	35.8	1	1
1027	473	133.6432365	80.42231994	51.15932918	124.5780251	181.6214664	157.3926594	257.6951276	61.04013929	120	0	0	0	0	0	0	0	0	12/12/2013	2013	2013-12	Monthly	0	NA	0	10-15 years	35.5	1	1
1028	474	242.4866972	1162.798557	17752.9218	314.5831437	369.3712645	435.3929543	102.3773694	1068.434326	305	0	1	1	0	0	0	0	0	12/12/2013	2013	2013-12	Monthly	0	NA	0	>15 years	36.3	1	1
1029	473	263.2413846	61.04115218	97.15081333	66.092868	464.5699084	221.6618955	1567.951859	73.56207891	143	0	0	0	0	0	0	1	0	18/07/2013	2013	2013-07	Monthly	0	NA	0	10-15 years	36.3	1	1
1030	471	556	23	57	240.7810759	152.1319261	136	29	67.5	62	1	0	0	0	0	0	0	0	18/07/2013	2013	2013-07	Monthly	0	NA	0	10-15 years	36.5	1	1
1031	475	308.0251874	38.20346214	359.6256519	188.8166807	1404.737252	232.9283961	26.57474193	119.3828428	98	0	0	0	0	0	0	0	0	20/06/2013	2013	2013-06	Monthly	0	NA	0	5-10 years	36.4	1	1
1032	475	227.5279384	35.26473428	262.3828756	129.1182159	1022.259288	165.5017551	26.57474193	87.96630522	88	0	0	0	0	0	0	0	0	18/07/2013	2013	2013-07	Monthly	0	NA	0	5-10 years	36.3	1	1
1033	475	279.6868702	41.14218999	287.7005215	185.2528021	1108.027074	209.771772	29.32385316	105.2454009	108	0	0	0	0	0	0	0	0	18/08/2013	2013	2013-08	Monthly	0	NA	0	5-10 years	36.3	1	1
1034	475	213.5641299	35.26473428	279.6449069	184.3617813	1121.16268	209.771772	24.74200111	103.674574	100	0	0	0	0	0	0	0	0	18/09/2013	2013	2013-09	Monthly	0	NA	0	5-10 years	36.3	1	1
1035	475	12950.14933	191.9968866	17354.45687	1805.879419	26455.34665	632.5792139	1127.593791	326.7319908	165.5	1	0	1	1	1	0	1	0	22/10/2013	2013	2013-10	Monthly	0	NA	0	5-10 years	36.3	1	1
1036	475	4504.024512	88.1618357	8561.253714	840.150786	23496.49447	427.7901773	273.994753	211.2762152	170.5	1	0	1	1	1	0	0	0	18/11/2013	2013	2013-11	Monthly	0	NA	0	5-10 years	35.8	1	1
1037	475	1120.747608	78.36607618	3119.731307	451.7101131	16032.9243	352.5774193	94.38615237	152.3702073	143	1	0	0	0	1	0	0	0	12/12/2013	2013	2013-12	Monthly	0	NA	NA	5-10 years	35.8	1	1
1038	475	2350.615421	41.14218999	2524.650715	183.9162635	21353.48731	209.771772	123.7100055	98.96209337	103	1	0	0	0	1	0	0	0	26/09/2013	2013	2013-09	PCD	1	1	0	5-10 years	36.2	1	1
1039	476	23.82061449	41.14218999	84.00855229	87.079727	52.92876886	146.4315941	17.41103782	135.0911116	53	0	0	0	0	0	0	0	0	20/06/2013	2013	2013-06	Monthly	0	NA	0	10-15 years	36.3	1	1
1040	476	41.89142549	58.77455713	118.5326149	187.0347832	100.8350998	243.825631	23.8256307	216.7741093	103	0	0	0	0	0	0	0	0	18/07/2013	2013	2013-07	Monthly	0	NA	0	10-15 years	36	1	1
1041	476	87.88985348	111.6716586	111.0524013	302.5526589	352.3433372	394.7836593	69.64415127	389.565066	241.5	0	0	0	0	0	0	0	0	18/08/2013	2013	2013-08	Monthly	0	NA	0	10-15 years	37	1	1
1042	476	92.81825648	50.93794951	2309.904791	130.6195905	256.5306753	584.1829708	43.98577975	1963.61817	74.5	0	0	0	0	0	0	0	0	24/10/2013	2013	2013-10	Monthly	0	NA	0	10-15 years	36.6	1	1
1043	476	65.71203998	52.89710142	1578.900462	194.1618397	151.4458204	445.1996998	34.82207563	1804.410808	112	0	0	0	0	0	0	0	0	21/11/2013	2013	2013-11	Monthly	0	NA	0	10-15 years	36.3	1	1
1044	476	88.71125398	76.40692427	1688.22666	225.3217968	200.8975168	447.9478334	34.82207563	2237.322714	143	0	0	0	0	0	0	0	1	17/12/2013	2013	2013-12	Monthly	0	NA	0	10-15 years	36.4	1	1
1045	476	911.1140951	121.4674181	927.5464814	124.6140921	750.2749571	844.0914502	378.4609799	119.3828428	107	1	0	0	0	0	1	0	0	16/08/2013	2013	2013-08	PCD	1	1	1	10-15 years	36.7	1	1
1046	477	116.4296091	13	22	64	41	133	21	34	58.5	0	0	0	0	0	0	0	0	20/06/2013	2013	2013-06	Monthly	0	NA	0	>15 years	36.4	1	1
1047	477	649.5546612	17	36	220.5383872	76	412.1062283	35	60.5	110	1	0	0	0	0	0	0	0	18/07/2013	2013	2013-07	Monthly	0	NA	1	>15 years	36.3	1	1
1048	477	322.1510988	16	33	215.7938455	57	155	31	58	109	0	0	0	0	0	0	0	0	18/08/2013	2013	2013-08	Monthly	0	NA	0	>15 years	37.3	1	1
1049	477	136.5640528	16	27	62	38	115	21	34.5	54	0	0	0	0	0	0	0	0	18/09/2013	2013	2013-09	Monthly	0	NA	0	>15 years	37	1	1
1050	477	215.3510063	14	30.5	83	66	168	27	51	86	0	0	0	0	0	0	0	0	18/11/2013	2013	2013-11	Monthly	0	NA	0	>15 years	36	1	1
1051	477	280.1313903	16	33	202.3461568	90	440.2449832	31	60	98.5	0	0	0	0	0	0	0	0	13/12/2013	2013	2013-12	Monthly	0	NA	0	>15 years	35.3	1	1
1052	478	47.27217211	15	120	57	69	1166.917748	23	130	51	0	0	0	0	0	1	0	0	20/06/2013	2013	2013-06	Monthly	0	NA	NA	10-15 years	36.3	1	1
1053	478	183.8362249	20	478	226.8630434	1331.5	149	120	68	134	0	0	0	0	0	0	0	0	18/07/2013	2013	2013-07	Monthly	0	NA	0	10-15 years	36.4	1	1
1054	478	2833.624907	59	6208.545535	274.2453663	26699.95558	8589.092655	3237.207134	718.3766816	117	1	0	1	0	1	1	1	0	18/08/2013	2013	2013-08	Monthly	0	NA	0	10-15 years	36.6	1	1
1055	478	187.3378673	17	3669.492272	71	8772.5	5912.302066	166	964.2595697	53	0	0	0	0	1	1	0	0	18/09/2013	2013	2013-09	Monthly	0	NA	0	10-15 years	36.7	1	1
1056	478	80.53777471	19	1412	196.8068289	3315	4622.917968	73	1072.737475	81	0	0	0	0	0	1	0	0	22/10/2013	2013	2013-10	Monthly	0	NA	0	10-15 years	36	1	1
1057	478	66.53120519	19	937	203.1373927	1229	3701.841698	42	921.6121095	85.5	0	0	0	0	0	1	0	0	18/11/2013	2013	2013-11	Monthly	0	NA	0	10-15 years	36.2	1	1
1058	478	45.52135092	14	101	60	60.5	855.3161114	25	65	57	0	0	0	0	0	1	0	0	13/08/2013	2013	2013-08	PCD	1	1	1	10-15 years	39.1	1	1
1059	479	147.0689799	39	973	260.0406181	355	471.4028021	129	141	130	0	0	0	0	0	0	0	0	20/06/2013	2013	2013-06	Monthly	0	NA	0	10-15 years	36.8	1	1
1060	479	178.5837613	36	973	313.6562536	392.5	551.8418302	127	153.5	180	0	0	0	0	0	0	0	0	18/07/2013	2013	2013-07	Monthly	0	NA	1	10-15 years	36.9	1	1
1061	479	171.5804766	39	979	320.7426935	361	550.3256885	131	145	200	0	0	0	0	0	0	0	0	18/08/2013	2013	2013-08	Monthly	0	NA	0	10-15 years	35.8	1	1
1062	479	192.5903308	39	803	378.1325892	413.5	740.8565043	109.5	190	233	0	0	0	0	0	1	0	0	22/10/2013	2013	2013-10	Monthly	0	NA	0	10-15 years	36.1	1	1
1063	479	169.8296554	33	760	321.5299308	333	595.7828897	106.5	145	180	0	0	0	0	0	0	0	0	18/11/2013	2013	2013-11	Monthly	0	NA	0	10-15 years	36.2	1	1
1064	479	148.8198011	31	703.5	274.2453663	270	500.2588061	95	119	163	0	0	0	0	0	0	0	0	12/12/2013	2013	2013-12	Monthly	0	NA	0	10-15 years	35.2	1	1
1065	480	32	48.90943759	354.5	71.45595321	230.5	76	146	37	42	0	0	0	0	0	0	0	0	18/07/2013	2013	2013-07	Monthly	0	2	0	>15 years	39.1	1	1
1066	480	35	52.17006676	430	85.06661096	267	96	163	42	54	0	0	0	0	0	0	0	0	18/08/2013	2013	2013-08	Monthly	0	NA	0	>15 years	36	1	1
1067	480	27	44.01849383	303	66.35195655	305	69	141	33	33	0	0	0	0	0	0	0	0	18/09/2013	2013	2013-09	Monthly	0	NA	0	>15 years	36.3	1	1
1068	480	50	83.1460439	609	102.0799332	456.5	118	317	85.5	68	0	0	0	0	0	0	0	0	21/10/2013	2013	2013-10	Monthly	0	NA	0	>15 years	36.5	1	1
1069	480	30	42.38817924	300	71.45595321	198	72	124	36	41	0	0	0	0	0	0	0	0	18/11/2013	2013	2013-11	Monthly	0	NA	0	>15 years	36.5	1	1
1070	480	44	71.73384179	502	88.4692754	389	107	275	52	51	0	0	0	0	0	0	0	0	12/12/2013	2013	2013-12	Monthly	0	NA	NA	>15 years	36.1	1	1
1071	481	60	22.82440421	25	125.0479181	55	1245.031499	39	37	90	0	0	0	0	0	1	0	0	18/07/2013	2013	2013-07	Monthly	0	2	0	1-2 years	36.4	1	0
1072	481	34	21.19408962	25	108.885262	46	1017.530237	27	31	77	0	0	0	0	0	1	0	0	18/08/2013	2013	2013-08	Monthly	0	NA	0	1-2 years	36.7	1	0
1073	481	28	17.93346045	20	90.17060762	39.5	585.270209	20	26	59	0	0	0	0	0	0	0	0	18/09/2013	2013	2013-09	Monthly	0	NA	0	1-2 years	36.3	1	0
1074	481	47	107.6007627	30	131.0025809	61.5	2141.305449	26	63	103.5	0	0	0	0	0	1	0	0	21/10/2013	2013	2013-10	Monthly	0	NA	0	1-2 years	36.5	1	0
1075	481	44	26.08503338	25	107.1839298	50	1887.037418	23	36	85	0	0	0	0	0	1	0	0	18/11/2013	2013	2013-11	Monthly	0	NA	0	1-2 years	36.9	1	0
1076	481	30.5	22.00924691	23	91.87193984	40	1043.801415	22	29	56	0	0	0	0	0	1	0	0	12/12/2013	2013	2013-12	Monthly	0	NA	NA	1-2 years	36.9	1	0
1077	482	192.9646776	19	835.3711759	323.9132323	765.0254672	526.4830417	218.1936395	267.787719	159	0	0	0	0	0	0	0	0	20/06/2013	2013	2013-06	Monthly	0	NA	0	5-10 years	36.3	1	1
1078	482	122.4327609	14	412.8098807	248.622925	430.4026004	336.8817147	137.8983802	153.5199952	116	0	0	0	0	0	0	0	0	18/07/2013	2013	2013-07	Monthly	0	NA	0	5-10 years	35.4	1	1
1079	482	213.5919362	31	355.9266294	536.7040109	800.1851162	656.9392593	192.0104028	450.6631253	420	0	0	0	1	0	0	0	0	18/08/2013	2013	2013-08	Monthly	0	NA	1	5-10 years	36.6	1	1
1080	482	127.7559245	14	516.8249687	232.1131608	451.61963	362.2054114	138.7711547	165.731813	96	0	0	0	0	0	0	0	0	18/09/2013	2013	2013-09	Monthly	0	NA	0	5-10 years	36.3	1	1
1081	482	223.5728678	18	832.1207043	322.7395041	740.1712325	595.7696396	223.4302869	286.1054457	156	0	0	0	0	0	0	0	0	24/10/2013	2013	2013-10	Monthly	0	NA	0	5-10 years	37.1	1	1
1082	482	446.4803401	30	923.9465243	489.4838812	960.2221394	820.1243123	569.0490119	446.6036225	291	1	0	0	0	0	1	0	0	18/11/2013	2013	2013-11	Monthly	0	NA	0	5-10 years	36.3	1	1
1083	482	356.6519558	28	1004.395694	418.7958196	910.5136701	812.1474931	441.6239264	402.9899875	240.5	0	0	0	0	0	1	0	0	13/12/2013	2013	2013-12	Monthly	0	NA	0	5-10 years	36.3	1	1
1084	483	54.67232724	29.94698907	22349.8057	19.37192053	235.0473111	171.1879132	65.53578769	2211.225353	160	0	0	1	0	0	0	0	0	12/12/2013	2013	2013-12	Monthly	0	NA	NA	>15 years	35.6	1	1
1085	484	80.99604035	83.26723791	3249.259263	116.1614478	263.4954975	139.9625548	51.55481965	1655.418143	148	0	0	0	0	0	0	0	0	12/12/2013	2013	2013-12	Monthly	0	NA	NA	10-15 years	35.7	1	0
1086	485	154.3987019	98.60593963	454.6582487	434.1023543	2970.736848	302.7340629	312.8241599	32.46385841	184	0	0	0	0	0	0	0	0	12/12/2013	2013	2013-12	Monthly	0	NA	NA	5-10 years	36	1	1
1087	486	68.8466343	246.3208068	61.67682933	12.21537914	76.48364884	1046.651888	34.9524201	44.3582771	144.5	0	0	0	0	0	1	0	0	12/12/2013	2013	2013-12	Monthly	0	NA	NA	1-2 years	36.6	1	1
1088	487	1003.702039	94.40881036	449.8492738	332.3052286	726.4858656	1022.577257	45.15503746	276.1171654	168.5	1	0	0	0	0	1	0	0	17/12/2013	2013	2013-12	Monthly	0	NA	1	10-15 years	35.7	1	1
1089	488	78	33	210.5	166.9895256	894.5	1734.846414	31	72	109	0	0	0	0	0	1	0	0	12/12/2013	2013	2013-12	Monthly	0	NA	0	2-5 years	36.6	1	1
1090	489	66	38.12789236	8583.978164	560.6416593	168.5	176	69.62615719	315.1425346	112	0	0	1	1	0	0	0	0	13/12/2013	2013	2013-12	Monthly	0	NA	0	10-15 years	37.1	1	0
1091	487	274.7063863	38.72191359	77.12907607	95.55494709	103.9456037	929.4869464	42	209.7492363	105	0	0	0	0	0	1	0	0	18/07/2013	2013	2013-07	Monthly	0	NA	0	10-15 years	35.9	1	1
1092	483	61.15226357	19.16408266	58.09017704	60.73814444	248.6640215	117.850383	37.9129472	47.39824672	81	0	0	0	0	0	0	0	0	18/07/2013	2013	2013-07	Monthly	0	NA	0	>15 years	36	1	1
1093	490	74.52932123	77.36611148	20228.90608	140.9424084	209.4535271	246.4171078	763.6750792	727.9272734	184	0	0	1	0	0	0	1	0	18/07/2013	2013	2013-07	Monthly	0	NA	0	>15 years	36.3	1	1
1094	488	370.7355979	22.00320602	311.4835355	97.61955077	2463.312452	836.9805519	49.82844489	99.34672513	190	0	0	0	0	0	1	0	0	18/07/2013	2013	2013-07	Monthly	0	NA	0	2-5 years	35.9	1	1
1095	489	91.2506433	17.74452098	6879.739345	221.3140056	559.8662999	141.0884867	54.16135314	189.5929869	152	0	0	1	0	0	0	0	0	18/07/2013	2013	2013-07	Monthly	0	NA	0	10-15 years	36	1	0
1096	491	323.7748513	345.2914823	9166.38893	1758.509594	1478.042179	710.1099965	1105.633942	472.9364384	408.5	0	0	1	1	0	0	1	0	14/12/2013	2013	2013-12	Monthly	0	NA	0	>15 years	36.9	1	NA
1097	492	119.3212372	47.41570623	17071.65236	89.29919783	469.4890469	147.0057806	391.1916505	1818.441297	72	0	0	1	0	0	0	0	0	17/12/2013	2013	2013-12	Monthly	0	NA	0	>15 years	36.3	1	1
1098	492	358.7648074	116.1657408	19088.26718	204.1761053	915.1289426	254.9413318	450	3055.242328	124	0	0	1	0	0	0	0	1	26/07/2013	2013	2013-07	Monthly	0	NA	0	>15 years	35.2	1	1
1099	493	138.3346453	31.37664453	4486.99399	113.4057487	2909.245192	228.2950071	61	2441.300281	96	0	0	1	0	0	0	0	1	26/07/2013	2013	2013-07	Monthly	0	NA	0	10-15 years	36.3	1	1
1100	494	1103.220078	39	77.44916309	369.3015459	417.6411021	487.1516432	43	200	279	1	0	0	0	0	0	0	0	26/07/2013	2013	2013-07	Monthly	0	NA	0	5-10 years	36.3	1	1
1101	495	32.45742126	43.81746283	3650.139274	162.9321037	457.4169969	9.588421986	762.4941883	328.2824595	80	0	0	0	0	0	0	1	0	17/06/2013	2013	2013-06	Monthly	0	NA	0	>15 years	35.2	1	1
1102	495	63.78588875	70.4209224	5448.404187	350.4624151	733.1860907	13.16935064	410.9474706	492.8862076	169	0	0	1	0	0	0	0	0	26/07/2013	2013	2013-07	Monthly	0	NA	1	>15 years	35.5	1	1
1103	495	49.67396646	47.46891806	3903.903571	183.5201249	512.5708156	9.467141563	748.1075055	342.8816621	139	0	0	0	0	0	0	1	0	24/08/2013	2013	2013-08	Monthly	0	NA	0	>15 years	37	1	1
1104	495	32.17518282	27.12509604	2662.632726	57.42174226	340.514881	12.84018599	481.6661401	215.0135127	87	0	0	0	0	0	0	0	0	26/09/2013	2013	2013-09	Monthly	0	NA	0	>15 years	36.2	1	1
1105	495	178.3746977	56.33673792	4943.762736	303.8249908	629.7726805	8.803056238	287.5306657	408.5441891	197	0	0	1	0	0	0	0	0	29/10/2013	2013	2013-10	Monthly	0	NA	0	>15 years	35.8	1	1
1106	495	127.5717775	73.02910471	5382.301878	371.6525721	772.4532116	12.86495113	390.5178372	520.311302	216.5	0	0	1	0	0	0	0	0	27/11/2013	2013	2013-11	Monthly	0	NA	0	>15 years	36.3	1	1
1107	495	83.54257995	45.12155398	3753.931994	175.5333822	511.9713176	8.692144428	707.2493263	325.0934744	167	0	0	0	0	0	0	1	0	16/12/2013	2013	2013-12	Monthly	0	NA	0	>15 years	36.4	1	1
1108	496	45	12.82026784	380.1350304	15.17303813	149.308712	1155.084189	693	222.193716	87	0	0	0	0	0	1	1	0	16/12/2013	2013	2013-12	Monthly	0	NA	0	>15 years	35.5	1	1
1109	496	90.58302113	39	646.2164545	261.1983729	400.1271204	1905.971933	2973.380356	819.7457961	136	0	0	0	0	0	1	1	0	26/07/2013	2013	2013-07	Monthly	0	NA	0	>15 years	36.2	1	1
1110	497	55	308.2172047	1062.833688	893.5543012	657.5	3497.993699	11842.18837	364.2694549	86	0	0	0	1	0	1	1	0	27/06/2013	2013	2013-06	Monthly	0	0	0	>15 years	35.8	1	1
1111	497	101.5	357.3751859	768.3221889	1247.318172	933	3946.06426	13135.72453	504.5107501	182.5	0	0	0	1	0	1	1	0	24/08/2013	2013	2013-08	Monthly	0	NA	0	>15 years	36.3	1	1
1112	497	1007.5	1857.040891	3029.931864	2114.293898	18569.05832	4556.464628	35677.94056	903.1747565	317	1	1	0	1	1	1	1	0	30/10/2013	2013	2013-10	Monthly	0	NA	0	>15 years	35.3	1	1
1113	497	190	500.5822492	921.694451	1325.327776	2805	2898.857955	23602.17951	363.3679163	165.5	0	0	0	1	0	1	1	0	27/11/2013	2013	2013-11	Monthly	0	NA	0	>15 years	35.5	1	1
1114	497	91	291.8884818	940.6410844	965.4945238	1176	2041.647897	14828.75378	207.4450796	113	0	0	0	1	0	1	1	0	17/12/2013	2013	2013-12	Monthly	0	NA	0	>15 years	36.3	1	1
1115	497	78.5	228.5727764	789.1101573	643.8675623	1153	2235.593421	26093.15736	234.4788549	128	0	0	0	1	0	1	1	0	19/10/2013	2013	2013-10	PCD	1	1	1	>15 years	38	1	1
1116	498	57.77659907	142.2471187	15859.72722	86.98878466	10953.95204	159.6969271	720.3987085	4618.904637	75.5	0	0	1	0	1	0	1	1	17/12/2013	2013	2013-12	Monthly	0	NA	0	>15 years	37.02	1	1
1117	499	375.5478939	27.09468927	52.65579324	91.6097341	106.9721879	573.2123681	41.32306167	66.2332001	133	0	0	0	0	0	0	0	0	17/12/2013	2013	2013-12	Monthly	0	NA	0	2-5 years	37	1	1
1118	500	9119.248542	9107.82361	18797.70042	1042.357813	26799.27025	5570.130987	7082.957971	4755.53665	247.5	1	1	1	1	1	1	1	1	17/12/2013	2013	2013-12	Monthly	0	NA	0	>15 years	36.4	1	1
1119	501	114.5	37	53	215.6657691	451.651692	482.2212426	32	137	122	0	0	0	0	0	0	0	0	17/12/2013	2013	2013-12	Monthly	0	NA	0	>15 years	36.3	1	1
1120	502	39	19	239	58	106.5897993	378.4342234	23	67	56	0	0	0	0	0	0	0	0	17/12/2013	2013	2013-12	Monthly	0	NA	0	10-15 years	35.9	1	1
1121	501	85.66917122	23.84624984	96.9583675	149.3436871	448.0138037	335.8427163	37	219.9257951	142	0	0	0	0	0	0	0	0	27/07/2013	2013	2013-07	Monthly	0	NA	0	>15 years	36.6	1	1
1122	502	106.7353609	31.37664453	629.4598779	109.940922	116.6258156	417.1709134	34	149.1234736	93.5	0	0	0	0	0	0	0	0	27/07/2013	2013	2013-07	Monthly	0	NA	0	10-15 years	36.8	1	1
1123	498	71.62504479	149.352828	17671.13179	137.3632485	13199.34002	178.6636073	577	4955.455502	84	0	0	1	0	1	0	0	1	27/07/2013	2013	2013-07	Monthly	0	NA	0	>15 years	36.5	1	1
1124	499	124.9927252	17.57092094	43.09260778	99.7138595	72.53556822	236.6565891	23	58.89750638	87	0	0	0	0	0	0	0	0	27/07/2013	2013	2013-07	Monthly	0	NA	0	2-5 years	36.5	1	1
1125	500	351.1031607	1426.339781	3070.196301	1147.633871	5773.689003	1569.967088	6331.796163	339.6005155	109	0	1	0	1	0	1	1	0	27/07/2013	2013	2013-07	Monthly	0	NA	0	>15 years	35.6	1	1
1126	503	322.795347	1200.439286	5578.143762	1616.215662	684.6220026	376.0081465	19186.26798	2855.387663	166	0	1	1	1	0	0	1	1	17/12/2013	2013	2013-12	Monthly	0	NA	0	>15 years	35.2	1	1
1127	504	54.00856	517.5667243	2274.913578	95.0757728	294.7678067	349.22067	269.9773363	415.2753574	117	0	0	0	0	0	0	0	0	17/12/2013	2013	2013-12	Monthly	0	NA	0	>15 years	35.4	1	1
1128	505	48.98450791	16.25681356	42.57276901	643.9193567	111.7265074	79.31966578	648.7720682	37.98668829	51	0	0	0	1	0	0	0	0	17/12/2013	2013	2013-12	Monthly	0	NA	0	>15 years	36.3	1	1
1129	506	42	15	481	66.5	126.4624738	1107.454951	411.5	57	65	0	0	0	0	0	1	0	0	17/12/2013	2013	2013-12	Monthly	0	NA	0	10-15 years	36	1	1
1130	503	342.6766849	870.5623461	4226.915205	1331.24849	593.0849401	411.1885512	20195.79416	1856.742223	189	0	0	1	1	0	0	1	0	27/07/2013	2013	2013-07	Monthly	0	NA	0	>15 years	36.2	1	1
1131	507	47	1353.922027	1455.61607	39.56234422	2842.179006	218.886209	9687.757099	327.6694076	68	0	1	0	0	0	0	1	0	16/12/2013	2013	2013-12	Monthly	0	NA	0	>15 years	35.6	1	1
1132	508	49	34	25	178.821689	184.2738903	336.765811	22	166	90	0	0	0	0	0	0	0	0	17/12/2013	2013	2013-12	Monthly	0	NA	0	<1 year	36.6	1	0
1133	509	11673.20993	2161.896944	21046.66755	1097.56136	10493.67541	3147.916707	37276.46303	1885.866828	456	1	1	1	1	1	1	1	0	17/12/2013	2013	2013-12	Monthly	0	NA	0	>15 years	36.7	1	1
1134	510	59	2075.659432	13415.74741	278.9837765	9763.806278	739.2623222	451	7241.449234	155	0	1	1	0	1	1	0	1	17/12/2013	2013	2013-12	Monthly	0	NA	0	10-15 years	37	1	1
1135	509	1556.032519	1867.20602	5748.221267	338.8020847	9714.077077	947.1651201	6932.043099	1916.728832	293	1	1	1	0	1	1	1	0	27/07/2013	2013	2013-07	Monthly	0	NA	0	>15 years	36.9	1	1
1136	508	74.43387007	21.96365117	55.40478143	185.2923871	141.5154713	325.0835472	28	726.1961772	163.5	0	0	0	0	0	0	0	0	27/07/2013	2013	2013-07	Monthly	0	NA	0	<1 year	36.5	1	0
1137	507	89.18020282	2821.537049	2162.325497	102.2706251	6725.896119	206.7478532	16393.93737	1077.251627	85	0	1	0	0	0	0	1	0	27/07/2013	2013	2013-07	Monthly	0	NA	0	>15 years	35.8	1	1
1138	510	92.69123443	1717.959947	10904.86333	218.8554654	7956.86738	546.481029	500	6378.075008	178	0	1	1	0	1	0	0	1	27/07/2013	2013	2013-07	Monthly	0	NA	0	10-15 years	36.5	1	1
1139	511	213.522214	488.4219372	2950.87562	209.6464494	1060.21324	327.1019909	1342.999504	1129.854703	229.5	0	0	0	0	0	0	1	0	17/12/2013	2013	2013-12	Monthly	0	NA	0	>15 years	36.3	1	1
1140	512	782	1267.566219	3940.738218	259.8490478	6113.557303	660.9103681	3975.495778	1157.599998	155.5	1	1	0	0	0	0	1	0	17/12/2013	2013	2013-12	Monthly	0	NA	0	10-15 years	35.4	1	1
1141	513	79.5	28	79	298.1109775	3480.427939	357.2594779	23	65	125	0	0	0	0	0	0	0	0	17/12/2013	2013	2013-12	Monthly	0	NA	0	2-5 years	36	1	1
1142	511	251.3898631	488.2180456	4165.132104	329.2028602	1418.710378	369.9206483	994	1337.89775	312.5	0	0	1	0	0	0	1	0	27/07/2013	2013	2013-07	Monthly	0	NA	0	>15 years	35.5	1	1
1143	513	101.1177103	26.3563814	227.7752125	337.0021836	3676.557722	643.5449653	30	92.73224408	127	0	0	0	0	0	0	0	0	27/07/2013	2013	2013-07	Monthly	0	NA	0	2-5 years	36.4	1	1
1144	514	81.45593329	37.65197343	840.3058517	148.1455903	982.074703	236.6565891	43	288.2218397	130	0	0	0	0	0	0	0	0	27/07/2013	2013	2013-07	Monthly	0	NA	0	>15 years	35.5	1	1
1145	515	176.4698298	2106.512754	3111.65902	368.6789561	11131.28721	172.4911692	3278.692857	255.0741175	222.5	0	1	0	0	1	0	1	0	16/12/2013	2013	2013-12	Monthly	0	NA	0	>15 years	36.4	1	1
1146	516	90.88077954	18.25727618	37.1857656	14.46318541	103.7131592	20.64294453	20.14135592	82.95359694	397	0	0	0	0	0	0	0	0	27/06/2013	2013	2013-06	Monthly	0	0	0	2-5 years	36.8	1	1
1147	516	92.29197177	14.86663917	38.53797525	11.43505382	98.31767692	213.7762161	23.59415979	79.73834124	417	0	0	0	0	0	0	0	0	27/07/2013	2013	2013-07	Monthly	0	NA	0	2-5 years	35.8	1	1
1148	516	75.92214191	NA	NA	13.17058871	NA	198.3029761	15.24988377	88.74105719	213.5	0	NA	NA	0	NA	0	0	0	24/08/2013	2013	2013-08	Monthly	0	2	0	2-5 years	36.8	1	1
1149	516	69.43065766	12.51927509	30.76276972	5.278195055	79.73323799	8.163995123	15.53761742	63.01901163	342	0	0	0	0	0	0	0	0	25/09/2013	2013	2013-09	Monthly	0	NA	0	2-5 years	36.3	1	1
1150	516	79.02676482	15.64909387	47.66539045	13.0119074	106.1111513	150.6127239	25.32056172	80.38139238	413	0	0	0	0	0	0	0	0	29/10/2013	2013	2013-10	Monthly	0	0	0	2-5 years	38.4	1	1
1151	516	102.1703174	15.12745741	39.21408008	8.35322539	97.11868086	5.283914048	23.01869248	76.52308555	399	0	0	0	0	0	0	0	0	26/11/2013	2013	2013-11	Monthly	0	NA	0	2-5 years	36.1	1	1
1152	516	59.8345505	10.43272924	26.36808833	9.626590114	50.95733255	10.14902027	21.86775785	43.72747745	198.5	0	0	0	0	0	0	0	0	16/12/2013	2013	2013-12	Monthly	0	NA	0	2-5 years	36.1	1	1
1153	517	26	35.8669209	26	66.35195655	25.5	84	15	22	30	0	0	0	0	0	0	0	0	27/06/2013	2013	2013-06	Monthly	0	0	0	2-5 years	36.6	1	1
1154	517	24	39.94270736	25	79.9626143	38	68.5	36	31	39	0	0	0	0	0	0	0	0	26/07/2013	2013	2013-07	Monthly	0	NA	0	2-5 years	36.6	1	1
1155	517	932	314.2879635	810	134.4052453	2177	562.895951	6508.599699	153	70.5	1	0	0	0	0	0	1	0	23/08/2013	2013	2013-08	Monthly	0	1	1	2-5 years	36.7	1	1
1156	517	76	68.47321262	372	137.8079098	2004	360.5364499	188.5	89	50	0	0	0	0	0	0	0	0	29/10/2013	2013	2013-10	Monthly	0	NA	0	2-5 years	36.9	1	1
1157	517	45	44.01849383	263	116.541257	1047	147	79.5	65	55	0	0	0	0	0	0	0	0	26/11/2013	2013	2013-11	Monthly	0	NA	0	2-5 years	36.5	1	1
1158	517	49.5	60.32163969	311	127.5999164	1155	377.3455201	56.5	72	58.5	0	0	0	0	0	0	0	0	16/12/2013	2013	2013-12	Monthly	0	NA	0	2-5 years	35.6	1	1
1159	518	25	24.45471879	20	79.9626143	31	157	16	53	39	0	0	0	0	0	0	0	0	27/06/2013	2013	2013-06	Monthly	0	NA	0	2-5 years	37.6	1	1
1160	518	29	68.47321262	22	103.7812654	36	159	18	56	56	0	0	0	0	0	0	0	0	27/07/2013	2013	2013-07	Monthly	0	NA	0	2-5 years	36	1	1
1161	518	52	78.25510014	30	99.99541366	56.5	350.1297752	24	81	101	0	0	0	0	0	0	0	0	23/08/2013	2013	2013-08	Monthly	0	NA	0	2-5 years	36.8	1	1
1162	518	45	112.4917064	26	135.2559114	59	418.9586888	19	92	80	0	0	0	0	0	0	0	0	25/09/2013	2013	2013-09	Monthly	0	2	0	2-5 years	37.4	1	1
1163	518	27	32.60629172	19	85.06661096	34	141	16	65.5	43	0	0	0	0	0	0	0	0	29/10/2013	2013	2013-10	Monthly	0	NA	0	2-5 years	36.7	1	1
1164	518	29	29.34566255	24	115.6905909	36.5	142	20	66	69	0	0	0	0	0	0	0	0	26/11/2013	2013	2013-11	Monthly	0	NA	0	2-5 years	36.7	1	1
1165	518	32	29.34566255	24	112.2879265	41	370.1418934	21	61	70.5	0	0	0	0	0	0	0	0	16/12/2013	2013	2013-12	Monthly	0	NA	0	2-5 years	35.9	1	1
1166	516	11	11.4122021	10	36.57864271	13	13	10	11	213.5	0	0	0	0	0	0	0	0	24/08/2013	2013	2013-08	Monthly	0	2	0	2-5 years	36.8	1	1
1167	519	36	299.4047095	4320.138409	520.6537985	566	162	228.1709897	556.400213	77.5	0	0	1	1	0	0	0	0	27/07/2013	2013	2013-07	Monthly	0	NA	0	>15 years	35.8	1	1
1168	519	344	5774.681201	5625.839199	615.5870707	6088	9532.555673	31418.63	7442.489979	288	0	1	1	1	0	1	1	1	23/08/2013	2013	2013-08	Monthly	0	1	1	>15 years	37	1	1
1169	519	77	1316.237202	4802.031725	2215.983029	4938.5	1811.128718	10388.49132	12168.35143	110.5	0	1	1	1	0	1	1	1	26/09/2013	2013	2013-09	Monthly	0	NA	0	>15 years	36.3	1	1
1170	519	41	558.1125304	3310.289344	1801.47012	2498	480.9757677	3119.185108	6350.73174	84	0	0	0	1	0	0	1	1	29/10/2013	2013	2013-10	Monthly	0	NA	0	>15 years	36.3	1	1
1171	520	60	15.28729343	739.809676	179.4864391	136	131	28.60263119	100.9690804	85	0	0	0	0	0	0	0	0	29/10/2013	2013	2013-10	Monthly	0	NA	0	1-2 years	36.3	1	0
1172	519	45.5	670.8876149	4600.266264	2360.076548	2916	460.7816036	2304.162297	6052.175922	111.5	0	0	1	1	0	0	1	1	27/11/2013	2013	2013-11	Monthly	0	NA	0	>15 years	36.6	1	1
1173	517	40	11.44666771	323.6793328	38.97186147	706.6924804	210.668638	39	48.14197181	58.5	0	0	0	0	0	0	0	0	16/12/2013	2013	2013-12	Monthly	0	NA	0	2-5 years	35.6	1	1
1174	521	104	8.005993505	6024.708932	55.91303514	1035.065377	789.6878154	501	5820.94959	207	0	0	1	0	0	1	0	1	16/12/2013	2013	2013-12	Monthly	0	NA	0	>15 years	35.8	1	0
1175	522	48.98450791	16.25681356	25.76772861	52.12073255	39.22313556	118.4507009	34.43588473	37.98668829	40	0	0	0	0	0	0	0	0	16/12/2013	2013	2013-12	Monthly	0	NA	0	2-5 years	36.6	1	1
1176	523	57.77659907	25.73995481	8248.216948	83.58985409	1662.823232	190.8959957	1281.703629	327.6526836	77	0	0	1	0	0	0	1	0	16/12/2013	2013	2013-12	Monthly	0	NA	0	>15 years	35.1	1	1
1177	524	40.5	14	28	208.2986261	153.5615753	382.5323025	23	501.6736833	112	0	0	0	0	0	0	0	0	16/12/2013	2013	2013-12	Monthly	0	NA	0	>15 years	35.6	1	1
1178	525	124.9927252	32.63171031	70.02548764	181.6969925	135.1152741	298.7877192	32	149.1234736	205.5	0	0	0	0	0	0	0	0	27/07/2013	2013	2013-07	Monthly	0	NA	0	1-2 years	36.4	1	1
1179	526	290.7134171	3026.345045	4424.604437	192.4835431	398.2344922	989.8266795	5920.347834	363.4488529	191	0	1	1	0	0	1	1	0	27/07/2013	2013	2013-07	Monthly	0	2	0	>15 years	37	1	1
1180	521	169.9339298	259.0381661	4362.829548	294.4106911	1368.219934	747.8727535	536.5	4748.943123	256.5	0	0	1	0	0	1	0	1	27/07/2013	2013	2013-07	Monthly	0	NA	0	>15 years	36.8	1	0
1181	527	109.5441861	826.2830621	6821.218853	221.8527237	8907.65223	264.1339506	4498.681836	1616.294543	149	0	0	1	0	1	0	1	0	27/07/2013	2013	2013-07	Monthly	0	NA	0	>15 years	36.5	1	1
1182	522	44.94120457	15.06078937	36.93652095	70.31105478	51.20157756	137.4335441	28	46.36612204	52	0	0	0	0	0	0	0	0	27/07/2013	2013	2013-07	Monthly	0	NA	0	2-5 years	36.7	1	1
1183	524	207.8530711	143.7050319	25520.2209	323.2036528	4138.083053	479.4117679	820.5	3294.43002	301	0	0	1	0	0	0	1	1	27/07/2013	2013	2013-07	Monthly	0	NA	0	>15 years	36.4	1	1
1184	528	76	61.1491737	4787.800548	64	1245	75	6600.554677	127.4948557	46	0	0	1	0	0	0	1	0	26/06/2013	2013	2013-06	Monthly	0	2	1	>15 years	36.3	1	1
1185	528	299	220.0516957	8963.145264	316.8994597	2286	431.3989002	12871.68197	285.8477495	157	0	0	1	0	0	0	1	0	24/08/2013	2013	2013-08	Monthly	0	NA	NA	>15 years	36	1	1
1186	528	203	101.3788932	7868.684205	248.239256	2009	169	10844.71033	217.3572986	126	0	0	1	0	0	0	1	0	26/09/2013	2013	2013-09	Monthly	0	NA	0	>15 years	36.6	1	1
1187	528	186	88.50538299	7158.488227	223.0962482	1973	174	11218.75854	202.9395828	108	0	0	1	0	0	0	1	0	30/10/2013	2013	2013-10	Monthly	0	NA	0	>15 years	36.3	1	1
1188	528	159	69.19511761	6030.36432	226.4493561	1533	153	8885.455584	197.6598099	113	0	0	1	0	0	0	1	0	26/11/2013	2013	2013-11	Monthly	0	NA	0	>15 years	36.8	1	1
1189	528	254	672.4540314	1074.931966	1586.408157	4716	2432.608867	6866.846557	233.5979571	120	0	0	0	1	0	1	1	0	17/12/2013	2013	2013-12	Monthly	0	NA	0	>15 years	36.8	1	1
1190	529	211.6381944	781.3334224	1482.204563	516.5733762	683.4334227	705.3514117	442.1567599	1129.273614	458	0	0	0	1	0	0	0	0	17/12/2013	2013	2013-12	Monthly	0	NA	0	>15 years	35.2	1	1
1191	530	132.509374	25.73995481	29.12873669	79.16450888	76.66340133	192.482389	35.81332011	66.72020892	85.5	0	0	0	0	0	0	0	0	16/12/2013	2013	2013-12	Monthly	0	NA	0	2-5 years	36.6	1	1
1192	531	47.72849488	41.99676837	34.73041682	70.24182299	78.44627113	197.4617585	39.94562628	62.3371295	101	0	0	0	0	0	0	0	0	16/12/2013	2013	2013-12	Monthly	0	NA	0	5-10 years	36.3	1	1
1193	532	42	1244.988274	12099.33893	83.5	170.7243396	446.7230344	28	82	109	0	1	1	0	0	0	0	0	16/12/2013	2013	2013-12	Monthly	0	NA	0	10-15 years	36.1	1	1
1194	533	55	1997.175221	10187.09059	203.8779246	8850.566557	184	8535.553935	3622.286005	102	0	1	1	0	1	0	1	1	17/12/2013	2013	2013-12	Monthly	0	NA	0	>15 years	35.8	1	1
1195	534	299	403.2625185	743	284.8698922	214.9862054	575.014686	1144.5	110	140	0	0	0	0	0	0	1	0	17/12/2013	2013	2013-12	Monthly	0	NA	0	>15 years	36.7	1	1
1196	530	79.72551275	48.40239199	71.19607022	101.3577557	96.47239038	279.1131479	32	137.2904092	115	0	0	0	0	0	0	0	0	26/07/2013	2013	2013-07	Monthly	0	NA	0	2-5 years	36.3	1	1
1197	535	97.05714596	532.4696968	10994.09354	329.3556682	2159.758655	372.2388504	3373.398929	2260.22887	76	0	0	1	0	0	0	1	1	26/07/2013	2013	2013-07	Monthly	0	NA	0	>15 years	35.9	1	1
1198	536	60.66071622	30.97753088	63.28539575	94.13836312	59.78570672	297.2462916	29	114.4086743	91	0	0	0	0	0	0	0	0	26/07/2013	2013	2013-07	Monthly	0	NA	0	1-2 years	35	1	1
1199	529	322.3683776	1014.370394	1928.226902	608.6530743	870.9690456	768.899133	351	1499.017036	471	0	1	0	1	0	1	0	0	26/07/2013	2013	2013-07	Monthly	0	NA	0	>15 years	35.2	1	1
1200	532	114.3887792	1622.025971	14054.82162	145.4793369	218.7613359	379.5000452	39	239.3048105	169	0	1	1	0	0	0	0	0	26/07/2013	2013	2013-07	Monthly	0	NA	0	10-15 years	36	1	1
1201	533	100.415504	2437.042097	10419.98668	160.1271028	8385.680592	262.9391643	10067.2008	3935.62484	120	0	1	1	0	1	0	1	1	26/07/2013	2013	2013-07	Monthly	0	NA	0	>15 years	35	1	1
1202	537	72.33121837	797.6244472	2565.472457	213.6972041	142.8063123	307.1044201	3334.658029	184	155	0	0	0	0	0	0	1	0	26/07/2013	2013	2013-07	Monthly	0	NA	0	>15 years	35.2	1	1
1203	538	81.84914928	8.346183396	196.7465052	14.5536036	212.2223026	51.08325294	39.13177721	48.87188657	91	0	0	0	0	0	0	0	0	27/06/2013	2013	2013-06	Monthly	0	NA	0	10-15 years	35.5	1	1
1204	538	137.1678846	12.51927509	242.3835812	11.20141201	320.731446	9.994706208	51.21659076	99.67292655	194	0	0	0	0	0	0	0	0	27/07/2013	2013	2013-07	Monthly	0	NA	0	10-15 years	35.5	1	1
1205	538	116.5644781	12.51927509	233.5942184	5.287693585	302.7465051	11.60908396	48.91472151	95.81461972	189	0	0	0	0	0	0	0	0	23/08/2013	2013	2013-08	Monthly	0	2	0	10-15 years	37.2	1	1
1206	538	76.76885725	8.867819858	151.4474817	10.48699029	177.4514169	51.73537958	119.1217336	47.58578429	94	0	0	0	0	0	0	0	0	25/09/2013	2013	2013-09	Monthly	0	NA	0	10-15 years	35.4	1	1
1207	538	84.67153373	8.867819858	157.5324252	7.397753353	193.6378637	60.43040136	66.75420818	54.65934682	96	0	0	0	0	0	0	0	0	29/10/2013	2013	2013-10	Monthly	0	NA	0	10-15 years	35.4	1	1
1208	538	145.3527996	12.51927509	237.312795	10.48446669	303.3460032	13.75042877	81.14089098	99.99445212	193.5	0	0	0	0	0	0	0	0	26/11/2013	2013	2013-11	Monthly	0	NA	0	10-15 years	36.3	1	1
1209	538	123.0559624	12.51927509	168.3501024	6.588239441	236.5019728	9.184310307	49.49018882	91.31326174	170.5	0	0	0	0	0	0	0	0	16/12/2013	2013	2013-12	Monthly	0	NA	0	10-15 years	36	1	1
1210	539	19.7566912	6.781274009	18.25483038	27.35598868	28.17640741	14.17445257	56.97126388	23.14984101	65	0	0	0	0	0	0	0	0	27/06/2013	2013	2013-06	Monthly	0	NA	0	10-15 years	36.3	1	1
1211	539	26.5304139	8.867819858	27.72029799	37.99442872	41.9648621	4.109480597	81.71635829	34.08171037	97	0	0	0	0	0	0	0	0	27/07/2013	2013	2013-07	Monthly	0	NA	0	10-15 years	37.1	1	1
1212	539	34.43309038	9.911092783	29.74861248	12.13038754	59.35030497	7.424508164	76.53715248	41.79832404	142	0	0	0	0	0	0	0	0	23/08/2013	2013	2013-08	Monthly	0	2	0	10-15 years	37.1	1	1
1213	539	27.09489079	9.911092783	24.67782626	10.1634923	47.66009338	9.305880483	48.3392542	36.01086379	118	0	0	0	0	0	0	0	0	25/09/2013	2013	2013-09	Monthly	0	NA	0	10-15 years	36.8	1	1
1214	539	25.96593701	8.346183396	24.33977384	10.30368647	47.36034437	10.80264276	44.31098302	35.36781265	110	0	0	0	0	0	0	0	0	29/10/2013	2013	2013-10	Monthly	0	NA	0	10-15 years	36.5	1	1
1215	539	34.43309038	10.43272924	30.42471731	6.417648005	55.75331679	10.53222466	44.88645033	42.44137518	152	0	0	0	0	0	0	0	0	26/11/2013	2013	2013-11	Monthly	0	NA	0	10-15 years	35	1	1
1216	539	38.94890552	11.99763863	35.15745111	13.81697134	60.84905004	6.924558934	51.79205807	47.58578429	169.5	0	0	0	0	0	0	0	0	16/12/2013	2013	2013-12	Monthly	0	NA	0	10-15 years	35.8	1	1
1217	540	136	8.350686214	23742.11023	1872.513653	1233.789428	1541.801614	1201.5	5969.641619	122	0	0	1	1	0	1	1	1	16/12/2013	2013	2013-12	Monthly	0	NA	0	>15 years	36.4	1	1
1218	541	55.26457302	18.96628249	58.25747338	75.72257371	135.4981047	186.1368157	39.25690859	62.3371295	75.5	0	0	0	0	0	0	0	0	16/12/2013	2013	2013-12	Monthly	0	NA	0	10-15 years	36.6	1	1
1219	542	87.92091163	27.09468927	1166.269804	230.516049	572.3012053	108.932341	56.47485095	43.83079418	277	0	0	0	0	0	0	0	0	16/12/2013	2013	2013-12	Monthly	0	NA	0	>15 years	35.8	1	1
1220	543	1430.937424	104.3145537	275.6026625	103.7421325	19545.19755	375.4256628	378.1060143	123.7002414	132.5	1	0	0	0	1	0	0	0	16/12/2013	2013	2013-12	Monthly	0	NA	0	5-10 years	37.1	1	1
1221	540	132.4945682	164.5	21772.51587	1981.444226	1556.723527	1084.085674	2435.114733	5047.817349	109	0	0	1	1	0	1	1	1	27/07/2013	2013	2013-07	Monthly	0	NA	0	>15 years	36.1	1	1
1222	542	292.7048369	42	3473.621207	863.5422893	1650.355968	403.3757506	116	143	811.5	0	0	0	1	0	0	0	0	27/07/2013	2013	2013-07	Monthly	0	NA	0	>15 years	36.5	1	1
1223	541	156.8303052	28	217.8257712	324.4042651	485.0025701	494.925495	49	214	210	0	0	0	0	0	0	0	0	27/07/2013	2013	2013-07	Monthly	0	NA	0	10-15 years	36.7	1	1
1224	543	89.23103574	49	82.28973579	245.3727729	497.1276344	542.7426691	43	173	171	0	0	0	0	0	0	0	0	27/07/2013	2013	2013-07	Monthly	0	NA	0	5-10 years	36.2	1	1
1225	544	222.6861337	26.08182311	41.24239457	12.209824	282.9630702	182.9435603	24.74509441	157.8690546	361	0	0	0	0	0	0	0	0	26/07/2013	2013	2013-07	Monthly	0	NA	0	2-5 years	35.8	1	1
1226	544	201.2360118	28.16836896	48.67954769	11.21607318	284.7615642	137.3613136	27.62243097	101.8412949	376	0	0	0	0	0	0	0	0	23/08/2013	2013	2013-08	Monthly	0	NA	0	2-5 years	36.2	1	1
1227	544	134.0632617	17.73563972	32.45303179	16.88214299	178.950162	34.31663978	16.68855205	115.749205	215.5	0	0	0	0	0	0	0	0	25/09/2013	2013	2013-09	Monthly	0	2	0	2-5 years	39	1	1
1228	544	101.0413636	14.08418448	29.07250765	8.683644258	148.6755114	7.921121112	16.11308473	90.34868503	188	0	0	0	0	0	0	0	0	29/10/2013	2013	2013-10	Monthly	0	0	0	2-5 years	37.6	1	1
1229	544	318.0827284	26.08182311	58.1450153	14.08542201	284.7615642	409.8183151	25.03282807	106.4393982	366	0	0	0	0	0	0	0	0	26/11/2013	2013	2013-11	Monthly	0	NA	0	2-5 years	36.8	1	1
1230	544	175.5523133	17.73563972	35.83355594	10.38604885	187.6428834	101.5814069	20.14135592	123.4658187	222	0	0	0	0	0	0	0	0	16/12/2013	2013	2013-12	Monthly	0	NA	0	2-5 years	36.3	1	1
1231	545	116.8092112	42.6741356	54.8964653	173.7264807	273.3733691	452.9564974	46.83280323	221.589015	175	0	0	0	0	0	0	0	0	16/12/2013	2013	2013-12	Monthly	0	NA	0	5-10 years	36.3	1	1
1232	546	43.96045581	16.25681356	128.838643	59.98801294	57.05183355	118.4507009	59.22972173	41.88275889	60	0	0	0	0	0	0	0	0	16/12/2013	2013	2013-12	Monthly	0	NA	0	5-10 years	36.5	1	1
1233	547	46.47248186	14.9020791	24.08722457	49.17050241	39.22313556	129.0266563	28.92614317	38.96070594	42	0	0	0	0	0	0	0	0	16/12/2013	2013	2013-12	Monthly	0	NA	0	5-10 years	35.4	1	1
1234	548	64.05666419	2236.884353	12264.82899	78.90328485	792.7827703	222.4403265	633.620279	59.41507656	70	0	1	1	0	0	0	0	0	16/12/2013	2013	2013-12	Monthly	0	NA	0	>15 years	36.4	1	1
1235	549	22	15	121	56	135.4955076	101	123	102	49.5	0	0	0	0	0	0	0	0	16/12/2013	2013	2013-12	Monthly	0	NA	0	>15 years	35.4	1	1
1236	550	67	24	69	262.7933238	2596.093926	166	23	59	109	0	0	0	0	0	0	0	0	16/12/2013	2013	2013-12	Monthly	0	NA	0	>15 years	36.6	1	1
1237	549	171.0261518	47	526.0088993	508.5893478	835.2822041	666.3103553	411	970.7088881	360.5	0	0	0	0	0	0	0	0	26/07/2013	2013	2013-07	Monthly	0	NA	0	>15 years	36.7	1	1
1238	545	164.9422176	39	85.51678425	316.5127977	292.3487714	478.7787349	36	221	205.5	0	0	0	0	0	0	0	0	27/07/2013	2013	2013-07	Monthly	0	NA	0	5-10 years	35.5	1	1
1239	550	183.870013	25	183.9417623	423.8554923	1682.689472	538.5602208	285	227	285	0	0	0	0	0	0	0	0	27/07/2013	2013	2013-07	Monthly	0	NA	1	>15 years	36.8	1	1
1240	546	158.1822906	25	607.491873	286.7435099	303.1266063	459.6365973	95	183	208	0	0	0	0	0	0	0	0	27/07/2013	2013	2013-07	Monthly	0	NA	0	5-10 years	36.3	1	1
1241	547	331.9124133	22	106.4925993	253.8953282	206.1260923	496.7193236	49	193	173	0	0	0	0	0	0	0	0	27/07/2013	2013	2013-07	Monthly	0	NA	0	5-10 years	36.8	1	1
1242	548	75.03518915	2884.614837	13662.14999	205.773714	1137.735196	333.890705	549	67	72.5	0	1	1	0	0	0	0	0	26/07/2013	2013	2013-07	Monthly	0	NA	0	>15 years	36.3	1	1
1243	551	59	27.92986922	3116.354507	42.08285669	56.32285934	280.1444655	1038	193.4936944	75.5	0	0	0	0	0	0	1	0	16/12/2013	2013	2013-12	Monthly	0	NA	0	>15 years	36	1	1
1244	552	54.00856	20.32101695	1140.502075	74.73916366	116.4808268	172.4911692	33.05844934	91.55765896	70.5	0	0	0	0	0	0	0	0	16/12/2013	2013	2013-12	Monthly	0	NA	0	>15 years	35.8	1	1
1245	553	94	45	208	227.4513384	1338.695615	750.8425399	27.5	121	128	0	0	0	0	0	1	0	0	16/12/2013	2013	2013-12	Monthly	0	NA	0	5-10 years	36.5	1	1
1246	554	92.5	38	492	277.5121357	516.6895357	483.5863737	23	560.4475534	138	0	0	0	0	0	0	0	0	16/12/2013	2013	2013-12	Monthly	0	NA	0	10-15 years	36.6	1	1
1247	555	161.5074539	33.88677609	183.1435831	222.4521866	699.7548934	374.1064435	28	337.5097474	216	0	0	0	0	0	0	0	0	27/07/2013	2013	2013-07	Monthly	0	NA	0	10-15 years	36.3	1	1
1248	553	139.0368516	47.69249968	293.1836351	126.5818327	978.5190379	515.338094	33	129.0732587	124	0	0	0	0	0	0	0	0	27/07/2013	2013	2013-07	Monthly	0	NA	0	5-10 years	36.3	1	1
1249	554	164.3162792	43.92730234	1150.418726	166.1183218	591.6626741	380.0864589	31	461.7929942	115	0	0	0	0	0	0	0	0	27/07/2013	2013	2013-07	Monthly	0	NA	0	10-15 years	36.2	1	1
1250	552	72.32725111	21.33611828	1554.411923	104.8273908	159.2937969	210.3330761	27	127.8201202	88	0	0	0	0	0	0	0	0	27/07/2013	2013	2013-07	Monthly	0	NA	0	>15 years	36.3	1	1
1251	551	126.3971379	102.915394	3087.496443	284.8142034	130.848476	332.2562084	2579.898662	426.796272	111	0	0	0	0	0	0	1	0	27/07/2013	2013	2013-07	Monthly	0	NA	0	>15 years	36.2	1	1
1252	556	98.308885	2826.925843	11940.38103	204.4699163	792.2021862	402.8138991	3373.570774	616.3040156	221	0	1	1	0	0	0	1	0	27/07/2013	2013	2013-07	Monthly	0	NA	0	>15 years	35.8	1	1
1253	557	87.07358386	32.63171031	52.32673802	120.5925434	177.7832554	308.3491379	35	139.0983661	110	0	0	0	0	0	0	0	0	27/07/2013	2013	2013-07	Monthly	0	NA	0	5-10 years	36.6	1	1
1254	558	847.7137904	1851.959583	2811.351264	215.5918193	2700.018566	370.2605921	4281.805396	5119.946371	67	1	1	0	0	0	0	1	1	27/06/2013	2013	2013-06	Monthly	0	NA	1	>15 years	36.6	1	1
1255	558	1421.28466	2418.121659	3782.15189	366.1167854	3640.842279	613.4979725	5899.963502	6587.279935	195.5	1	1	0	0	0	0	1	1	27/07/2013	2013	2013-07	Monthly	0	NA	0	>15 years	36.9	1	1
1256	558	1242.958682	2395.886536	3568.218271	374.3164053	3443.827004	623.7894892	5684.83336	6135.73459	205	1	1	0	0	0	0	1	1	24/08/2013	2013	2013-08	Monthly	0	2	NA	>15 years	35.8	1	1
1257	558	1593.164515	2885.461616	4248.814567	428.1524272	4367.070892	775.6668468	6790.17464	7426.41203	240	1	1	1	0	0	1	1	1	25/09/2013	2013	2013-09	Monthly	0	NA	0	>15 years	36.5	1	1
1258	558	444.4841538	1040.53536	1652.864758	67	1484.585871	231.892185	2549.729891	2815.153366	43	1	1	0	0	0	0	1	1	29/10/2013	2013	2013-10	Monthly	0	NA	0	>15 years	36.6	1	1
1259	558	1632.431115	2327.234277	3256.833893	379.0010904	3311.069019	658.0820302	5420.646702	5943.022853	215	1	1	0	0	0	0	1	1	26/11/2013	2013	2013-11	Monthly	0	NA	0	>15 years	36.5	1	1
1260	558	1771.682254	2821.039863	3701.838695	381.3432081	3987.589162	723.1832547	6375.485307	6818.60716	196	1	1	0	0	0	0	1	1	16/12/2013	2013	2013-12	Monthly	0	NA	0	>15 years	36.6	1	1
1261	558	3055.959137	1438.370867	3643.531317	43.33974211	2838.459572	687.9757264	4455.67434	5095.452692	196	1	1	0	0	0	0	1	1	16/12/2013	2013	2013-12	Monthly	0	NA	0	>15 years	36.6	1	1
1262	559	726	29.80690931	3291.52884	2843.830429	20951.75985	1468.98018	38.5	94.89523289	130	1	0	0	1	1	1	0	0	16/12/2013	2013	2013-12	Monthly	0	NA	0	2-5 years	36.3	1	1
1263	560	896.5	20	74	84	9341.060295	6393.757213	119	72.5	93.5	1	0	0	0	1	1	0	0	16/12/2013	2013	2013-12	Monthly	0	NA	0	5-10 years	36	1	1
1264	559	73.68320376	24	93.5844054	555.7216616	761.8582039	1582.25148	27	76	138	0	0	0	1	0	1	0	0	27/07/2013	2013	2013-07	Monthly	0	NA	0	2-5 years	36.4	1	1
1265	558	912.5901383	2140.503156	3448.402654	314.6912967	3543.213221	554.0934711	5040.455295	6016.854404	195.5	1	1	0	0	0	0	1	1	27/07/2013	2013	2013-07	Monthly	0	NA	0	>15 years	36.9	1	1
1266	561	770.6316723	13124.24432	7390.037105	332.9010219	17903.36365	642.4457765	13147.97265	7106.561675	179	1	1	1	0	1	0	1	1	27/07/2013	2013	2013-07	Monthly	0	2	0	>15 years	35.2	1	1
1267	562	51.37544482	138.5	17753.75304	252.6779723	3702.186285	277.7365111	124	59	96	0	0	1	0	0	0	0	0	27/07/2013	2013	2013-07	Monthly	0	NA	0	>15 years	36.9	1	1
1268	560	48.43061133	29.17970615	23.29869537	82.92069139	62.57643724	193.3877929	16.02907646	55.61821039	84.5	0	0	0	0	0	0	0	0	27/07/2013	2013	2013-07	Monthly	0	NA	0	5-10 years	35	1	1
1269	563	10.72506094	5.738001085	12.84599175	17.3688817	15.88669779	54.7786372	9.782944302	16.07627848	29	0	0	0	0	0	0	0	0	27/06/2013	2013	2013-06	Monthly	0	NA	1	1-2 years	36.8	1	1
1270	563	14.67639918	6.781274009	19.60704004	26.92176664	22.48117612	10.35820936	16.11308473	25.07899442	68	0	0	0	0	0	0	0	0	27/07/2013	2013	2013-07	Monthly	0	NA	0	1-2 years	35.8	1	1
1271	563	22.01459877	7.302910471	20.28314487	27.35598868	22.78092514	9.536833484	15.24988377	25.72204556	64	0	0	0	0	0	0	0	0	23/08/2013	2013	2013-08	Monthly	0	NA	0	1-2 years	36.1	1	1
1272	563	13.82968384	6.259637547	14.87430624	21.27688008	17.38544287	5.103185875	10.93387893	26.3650967	39	0	0	0	0	0	0	0	0	25/09/2013	2013	2013-09	Monthly	0	NA	0	1-2 years	36.6	1	1
1273	563	15.24087607	6.781274009	16.2265159	21.27688008	19.78343499	9.229490556	10.93387893	25.07899442	45	0	0	0	0	0	0	0	0	29/10/2013	2013	2013-10	Monthly	0	NA	0	1-2 years	35.3	1	1
1274	563	20.3211681	7.824546934	18.93093521	28.22443276	25.17891726	9.41996904	14.96215011	27.00814784	68	0	0	0	0	0	0	0	0	26/11/2013	2013	2013-11	Monthly	0	NA	0	1-2 years	36.3	1	1
1275	563	18.62773742	7.302910471	20.9592497	26.05332255	23.38042317	74.77718729	13.23574817	26.3650967	58	0	0	0	0	0	0	0	0	16/12/2013	2013	2013-12	Monthly	0	NA	0	1-2 years	36.3	1	1
1276	564	96.24331001	30.25491481	3136.177431	12.14347576	68.0430264	64.77791225	322.5257008	66.87731846	72	0	0	0	0	0	0	0	0	27/06/2013	2013	2013-06	Monthly	0	NA	0	>15 years	37	1	1
1277	564	204.9051116	47.46891806	5477.765789	7.536970889	182.8468991	9.805344757	564.9597568	151.7600688	194	0	0	1	0	0	0	0	0	27/07/2013	2013	2013-07	Monthly	0	NA	0	>15 years	35.3	1	1
1278	564	146.1995149	32.86309712	4207.749173	13.82701349	131.2900686	7.223904307	410.9474706	103.5312334	143	0	0	1	0	0	0	0	0	23/08/2013	2013	2013-08	Monthly	0	2	0	>15 years	36.6	1	1
1279	564	124.1849161	27.6467325	3712.138699	8.484578421	133.6880607	8.849190219	321.6602011	103.5312334	123.5	0	0	0	0	0	0	0	0	25/09/2013	2013	2013-09	Monthly	0	NA	0	>15 years	36.9	1	1
1280	564	116.8467166	27.12509604	3334.791597	8.819429056	100.715669	11.48941447	300.8201891	87.45495491	115	0	0	0	0	0	0	0	0	29/10/2013	2013	2013-10	Monthly	0	NA	0	>15 years	35.8	1	1
1281	564	144.5060842	26.60345957	4130.374407	10.57138051	106.7106493	12.2587248	364.3660902	95.17156858	167	0	0	1	0	0	0	0	0	26/11/2013	2013	2013-11	Monthly	0	NA	0	>15 years	36.3	1	1
1282	564	197.8491505	36.51455236	5214.606938	14.97479611	147.4765154	9.314556419	476.8441598	127.9671767	191	0	0	1	0	0	0	0	0	16/12/2013	2013	2013-12	Monthly	0	NA	0	>15 years	36.3	1	1
1283	565	187	17.7010766	35.68991896	402.1701491	407	574.5343541	54.60502317	210.4948625	297	0	0	0	0	0	0	0	0	27/06/2013	2013	2013-06	Monthly	0	NA	1	10-15 years	35.3	1	1
1284	565	377	31.37918124	66.84298381	836.426264	809	1077.048544	89.70825235	375.0882043	630	0	0	0	1	0	1	0	0	27/07/2013	2013	2013-07	Monthly	0	NA	0	10-15 years	36.3	1	1
1285	565	263.5	25.74702051	52.62750762	645.5306447	619	814.32655	70.20645836	257.9094174	453.5	0	0	0	1	0	1	0	0	23/08/2013	2013	2013-08	Monthly	0	NA	NA	10-15 years	36.3	1	1
1286	565	254.5	22.52864294	45.36854105	562.3120115	546	726.5521029	67.60621917	220.9617874	423	0	0	0	1	0	0	0	0	25/09/2013	2013	2013-09	Monthly	0	NA	0	10-15 years	35.3	1	1
1287	565	260	25.74702051	56.86190478	526.4878922	543	779.594778	75.40693676	247.9963251	399	0	0	0	1	0	1	0	0	29/10/2013	2013	2013-10	Monthly	0	NA	0	10-15 years	36	1	1
1288	565	209	116.6661867	20375.3548	758.494787	3206	1080.691143	1400.228808	3274.753965	455.5	0	0	1	1	0	1	1	1	16/12/2013	2013	2013-12	Monthly	0	NA	0	10-15 years	35.4	1	1
1289	566	869.0064444	28	2332.213302	539.0336034	7975.178325	880.4805696	2923.862876	555.9888265	146	1	0	0	1	1	1	1	0	27/06/2013	2013	2013-06	Monthly	0	NA	1	1-2 years	35.5	1	1
1290	566	1200.373373	54	2658.183444	951.0713325	10201.14783	1541.484706	3448.857979	859.6409013	466.5	1	0	0	1	1	1	1	0	27/07/2013	2013	2013-07	Monthly	0	2	0	1-2 years	35.8	1	1
1291	566	1876.02516	69	5650.067421	1170.94041	17897.72185	5143.127529	4503.574296	1542.768551	335	1	0	1	1	1	1	1	0	25/09/2013	2013	2013-09	Monthly	0	NA	0	1-2 years	36.6	1	1
1292	566	829.082718	38	3729.648516	542.5275778	11717.97999	1201.467627	2230.81177	879.8309597	274	1	0	0	1	1	1	1	0	29/10/2013	2013	2013-10	Monthly	0	NA	0	1-2 years	35.4	1	1
1293	566	996.0969734	58	3781.534403	703.8136386	11808.32342	1292.913462	1783.951197	994.5276136	496	1	0	0	1	1	1	1	0	26/11/2013	2013	2013-11	Monthly	0	NA	0	1-2 years	36	1	1
1294	566	1432.857561	68	3778.446899	746.5468501	11984.89996	1517.922249	1808.388884	1092.688894	550	1	0	0	1	1	1	1	0	16/12/2013	2013	2013-12	Monthly	0	NA	0	1-2 years	36.1	1	1
1295	567	2608.421705	1402.925757	5605.501543	64.71932235	8670.532252	380.9448552	21525.55482	1244.65986	88	1	1	1	0	1	0	1	0	16/12/2013	2013	2013-12	Monthly	0	NA	0	>15 years	35.8	1	1
1296	568	724	3569.219387	7001.132251	134.0310877	7747.049898	477.0120328	12147.30943	944.3034194	72	1	1	1	0	1	0	1	0	16/12/2013	2013	2013-12	Monthly	0	NA	0	>15 years	35.5	1	1
1297	569	63.5	8.699467463	65.86498052	51.07675784	73.32598669	482.6629744	96	52.77100756	84	0	0	0	0	0	0	0	0	16/12/2013	2013	2013-12	Monthly	0	NA	0	2-5 years	36.7	1	1
1298	570	1273.597206	191.0175594	2708.10353	3666.78518	3780.872552	875.2568548	6212.899981	4832.144653	182	1	0	0	1	0	1	1	1	17/12/2013	2013	2013-12	Monthly	0	NA	0	>15 years	37	1	1
1299	571	233.6184223	1094.302219	15915.95805	127.4399807	4123.183554	465.7911688	3014.892997	2047.487651	150.5	0	1	1	0	0	0	1	0	16/12/2013	2013	2013-12	Monthly	0	NA	0	>15 years	35	1	1
1300	572	1375.33426	1865.832477	1490.046915	1406.129742	4854.160171	1700.267478	1754.852686	1567.760392	290	1	1	0	1	0	1	1	0	16/12/2013	2013	2013-12	Monthly	0	NA	0	>15 years	36.3	1	1
1301	573	35.16836465	14.9020791	24.64739258	56.05437275	48.73177449	129.0266563	31.68101395	39.93472359	52	0	0	0	0	0	0	0	0	16/12/2013	2013	2013-12	Monthly	0	NA	0	2-5 years	36.4	1	1
1302	574	61.54463814	147.6660565	4185.179921	77.74833095	968.0983005	230.574707	982.1114324	240.1032386	118	0	0	1	0	0	0	1	0	16/12/2013	2013	2013-12	Monthly	0	NA	1	>15 years	35.8	1	1
1303	575	91.6889507	137.5055481	1244.693325	299.553355	909.2635971	111.0475321	1228.672367	135.3884531	53	0	0	0	0	0	0	1	0	16/12/2013	2013	2013-12	Monthly	0	NA	0	>15 years	35.3	1	1
1304	576	51.49653395	48.77044069	145.6436834	68.50971876	122.4237262	194.5578033	94.35432415	79.86944718	95	0	0	0	0	0	0	0	0	16/12/2013	2013	2013-12	Monthly	0	NA	0	10-15 years	36.5	1	1
1305	577	141.9294716	24.38522035	178.1334282	75.43850926	291.2020671	178.2976029	256.8917001	90.09663249	105	0	0	0	0	0	0	0	0	16/12/2013	2013	2013-12	Monthly	0	NA	0	5-10 years	35.4	1	1
1306	578	95.45698977	20.32101695	149.0046915	108.9428413	228.8016241	180.6202898	42.70049706	99.34980015	84	0	0	0	0	0	0	0	0	16/12/2013	2013	2013-12	Monthly	0	NA	0	2-5 years	36.5	1	1
1307	579	1368.103138	4362.587818	19994.78033	613.5108386	16535.99188	5264.155324	51407.36138	3034.066247	214.5	1	1	1	1	1	1	1	1	16/12/2013	2013	2013-12	Monthly	0	NA	0	>15 years	36.8	1	1
1308	580	168.3057451	248.7594267	1178.033332	781.0035022	387.4770362	427.8767791	250.0045231	519.1498772	177.5	0	0	0	1	0	0	0	0	16/12/2013	2013	2013-12	Monthly	0	NA	0	>15 years	36	1	1
1309	581	3359.270701	5012.022126	3052.704856	200.9527769	12431.00696	5253.001032	15236.23379	12993.53732	184	1	1	0	0	1	1	1	1	16/12/2013	2013	2013-12	Monthly	0	NA	0	>15 years	36.6	1	1
1310	582	179.6098623	177.4702147	161.3283878	436.1579875	1179.071227	879.9497446	96.42047723	729.0601849	355.5	0	0	0	0	0	1	0	0	16/12/2013	2013	2013-12	Monthly	0	NA	0	10-15 years	36.3	1	1
1311	583	2562.379776	9283.377433	22853.36431	2147.622207	22433.74191	1672.044992	3379.521684	16572.87076	285	1	1	1	1	1	1	1	1	16/12/2013	2013	2013-12	Monthly	0	NA	0	>15 years	35.5	1	1
1312	584	56	22	75	206.8250932	224.0192392	369.5547585	21	78.5	109	0	0	0	0	0	0	0	0	16/12/2013	2013	2013-12	Monthly	0	NA	0	10-15 years	36	1	1
1313	585	78.5	34	77	324.5815114	227.6324528	562.737646	42	146	212	0	0	0	0	0	0	0	0	16/12/2013	2013	2013-12	Monthly	0	NA	0	2-5 years	36.1	1	1
1314	565	168	138	26273.76911	522.7396628	5530.023317	916.9829373	836.5	4363.133025	455.5	0	0	1	1	0	1	1	1	16/12/2013	2013	2013-12	Monthly	0	NA	0	10-15 years	35.4	1	1
1315	586	85	50.5	257	330.4616501	4870.611847	511.5683368	144	245.5	187	0	0	0	0	0	0	0	0	16/12/2013	2013	2013-12	Monthly	0	NA	0	10-15 years	36.1	1	1
1316	587	56	60	402	79	453.4582988	342.9141029	193	107	77	0	0	0	0	0	0	0	0	16/12/2013	2013	2013-12	Monthly	0	NA	0	5-10 years	35	1	1
1317	573	95.32398264	29.0414352	63.28539575	96.4918222	108.0219019	401.287971	27	127.756353	92	0	0	0	0	0	0	0	0	27/07/2013	2013	2013-07	Monthly	0	NA	0	2-5 years	36	1	1
1318	572	464.4877699	512.5878936	407.3997351	702.4680953	1212.019327	795.644448	471.5	637.7983212	256.5	1	0	0	1	0	1	0	0	27/07/2013	2013	2013-07	Monthly	0	NA	0	>15 years	36.2	1	1
1319	588	120.7794873	37.02444054	320.1165149	199.0758737	8814.493804	364.5391696	54	308.2720547	159	0	0	0	0	1	0	0	0	27/07/2013	2013	2013-07	Monthly	0	NA	0	5-10 years	36.1	1	1
1320	578	152.3787718	21.33611828	306.2653196	197.2779233	507.7489775	273.0952036	27	77.69458288	107	0	0	0	0	0	0	0	0	27/07/2013	2013	2013-07	Monthly	0	NA	0	2-5 years	36.7	1	1
1321	571	216.279547	838.359035	15727.96804	102.2706251	4349.289561	362.1474936	2992.519094	1617.505449	71	0	0	1	0	0	0	1	0	27/07/2013	2013	2013-07	Monthly	0	NA	0	>15 years	36	1	1
1322	580	321.6104952	197.4129648	1883.762569	392.8093618	15774.86934	274.8875303	8358.964766	2443.727898	101	0	0	0	0	1	0	1	1	26/07/2013	2013	2013-07	Monthly	0	NA	0	>15 years	36.8	1	1
1323	579	379.1914136	1179.250409	4702.550587	144.5513711	2915.645389	1398.593989	22876.6641	1102.642601	140	0	1	1	0	0	1	1	0	27/07/2013	2013	2013-07	Monthly	0	NA	0	>15 years	36.8	1	1
1324	575	171.3383424	214.6162486	2573.244293	568.1827261	1641.295014	156.5547328	2592.080911	258.1465173	66	0	0	0	1	0	0	1	0	27/07/2013	2013	2013-07	Monthly	0	NA	0	>15 years	36.1	1	1
1325	584	120.077281	38.90703921	170.8314094	175.7049349	290.1422729	328.669819	25	170.426827	152	0	0	0	0	0	0	0	0	27/07/2013	2013	2013-07	Monthly	0	NA	0	10-15 years	35.3	1	1
1326	586	105.3309482	30.12157875	418.6139041	191.2849828	4352.134093	301.7755781	61.5	335.214531	161	0	0	0	0	0	0	0	0	27/07/2013	2013	2013-07	Monthly	0	NA	0	10-15 years	35.9	1	1
1327	582	57.58091836	85.34447311	83.10717215	102.2706251	302.9426673	174.4808473	22.5	273.1841785	60	0	0	0	0	0	0	0	0	27/07/2013	2013	2013-07	Monthly	0	NA	0	10-15 years	35.6	1	1
1328	574	116.5662494	204.1110495	10885.12868	239.8382875	2598.480061	540.4915091	2541.995943	802.9022488	220.5	0	0	1	0	0	0	1	0	27/07/2013	2013	2013-07	Monthly	0	NA	0	>15 years	36	1	1
1329	589	912.8682179	12535.79296	16562.70513	272.819395	3906.964821	2319.593151	9889.829425	1616.294543	237	1	1	1	0	0	1	1	0	27/07/2013	2013	2013-07	Monthly	0	NA	0	>15 years	35.5	1	1
1330	585	94.09564707	32.63171031	69.25597679	158.9288964	149.3379346	305.3611099	27	110.2761822	169	0	0	0	0	0	0	0	0	27/07/2013	2013	2013-07	Monthly	0	NA	0	2-5 years	36.2	1	1
1331	577	183.2758499	30.12157875	304.7262979	142.1552838	507.0378445	271.3029025	266	159.1485811	136	0	0	0	0	0	0	0	0	27/07/2013	2013	2013-07	Monthly	0	NA	0	5-10 years	36.6	1	1
1332	583	199.4265953	180.7294725	12454.76744	372.4042475	1383.153727	529.7109679	40.5	2468.005	294	0	0	1	0	0	0	0	1	27/07/2013	2013	2013-07	Monthly	0	NA	0	>15 years	36.5	1	1
1333	576	53.15554902	81.70317723	94.05769613	93.96233275	111.6748726	203.0571825	41.6755988	86.87034765	103	0	0	0	0	0	0	0	0	27/07/2013	2013	2013-07	Monthly	0	NA	0	10-15 years	36.3	1	1
1334	568	962.7060544	3802.100352	4601.036198	263.8255649	6928.655674	364.0813102	9737.569748	894.2216787	90	1	1	1	0	0	0	1	0	27/07/2013	2013	2013-07	Monthly	0	NA	0	>15 years	35.6	1	1
1335	587	83.867644	112.8281971	435.3404376	97.0204862	284.4821108	195.6629434	158.687857	131.364916	101	0	0	0	0	0	0	0	0	27/07/2013	2013	2013-07	Monthly	0	NA	0	5-10 years	36.4	1	1
1336	569	16.53728192	15.56250995	11.21789036	26.4078635	16.36614512	27.30180605	16.02907646	14.83152277	14	0	0	0	0	0	0	0	0	27/07/2013	2013	2013-07	Monthly	0	NA	0	2-5 years	36.5	1	1
1337	567	3003.779295	3917.433112	6771.424154	493.4337597	11605.31651	739.8914828	28526.34027	2982.98212	232	1	1	1	0	1	1	1	1	27/07/2013	2013	2013-07	Monthly	0	NA	0	>15 years	36.1	1	1
1338	570	51.97431459	27.23439241	321.867162	99.05947572	185.8038829	81.90541816	461.637402	367.0717891	29	0	0	0	0	0	0	0	0	27/07/2013	2013	2013-07	Monthly	0	NA	0	>15 years	36.3	1	1
1339	590	69	8.218995256	12774.20833	30.77436817	630.1784073	515.9405685	581.5	354.0749022	151	0	0	1	0	0	0	0	0	16/12/2013	2013	2013-12	Monthly	0	NA	0	1-2 years	36.5	1	1
1340	591	29	15	73	73	242.0853069	182	25	49.5	65	0	0	0	0	0	0	0	0	16/12/2013	2013	2013-12	Monthly	0	NA	0	2-5 years	36.4	1	1
1341	592	209.7127618	1893.483316	8703.381753	133.8647906	3201.932224	528.5181782	886.5	1734.787006	123	0	1	1	0	0	0	1	0	26/07/2013	2013	2013-07	Monthly	0	NA	0	>15 years	36.6	1	1
1342	590	70.22063214	43.92730234	6460.287498	162.5235527	105.9588202	186.4315902	1062.5	165.4142732	86	0	0	1	0	0	0	1	0	26/07/2013	2013	2013-07	Monthly	0	NA	0	1-2 years	35.8	1	1
1343	591	39.323554	16.94338804	90.80228068	93.32194543	292.9868049	138.0310812	29	66.41633698	62.5	0	0	0	0	0	0	0	0	26/07/2013	2013	2013-07	Monthly	0	NA	0	2-5 years	35.2	1	1
1344	593	124	10.98880101	150.5485269	8.073150597	2935.696206	581.2391482	30	75.91618632	109	0	0	0	0	0	0	0	0	16/12/2013	2013	2013-12	Monthly	0	NA	0	2-5 years	36.5	1	1
1345	594	77.87280744	1564.853028	2962.428185	108.9428413	310.2193449	270.0981853	3124.676399	139.2845237	163	0	1	0	0	0	0	1	0	17/12/2013	2013	2013-12	Monthly	0	NA	0	>15 years	35.9	1	1
1346	595	120.5772502	20.32101695	41.45243298	79.6562139	339.3395516	192.2347161	163.9148113	67.20721775	87	0	0	0	0	0	0	0	0	16/12/2013	2013	2013-12	Monthly	0	NA	0	5-10 years	36.7	1	1
1347	596	789.5594678	20	69.38154194	228.9296756	1463.091087	303.7480876	262	89	125.5	1	0	0	0	0	0	0	0	26/07/2013	2013	2013-07	Monthly	0	NA	0	5-10 years	37.1	1	1
1348	593	203.4738012	35	148.4442293	270.9327727	4261.960085	543.3401366	37	115	200	0	0	0	0	0	0	0	0	26/07/2013	2013	2013-07	Monthly	0	NA	0	2-5 years	36.3	1	1
1349	597	308.5713407	9.911092783	33.80524145	5.798921882	52.45607762	4.228582597	14.96215011	52.7301934	171	0	0	0	0	0	0	0	0	26/06/2013	2013	2013-06	Monthly	0	NA	0	1-2 years	36.8	1	1
1350	597	302.9468341	13.56254802	39.89018491	18.61561852	85.12872026	10.12401594	21.29229054	84.88275035	301.5	0	0	0	0	0	0	0	0	26/07/2013	2013	2013-07	Monthly	0	NA	0	1-2 years	36.1	1	1
1351	597	539.0754314	13.04091156	37.1857656	6.460174848	79.73323799	13.64710639	20.71682323	73.95088099	272	1	0	0	0	0	0	0	0	24/08/2013	2013	2013-08	Monthly	0	2	0	1-2 years	38	1	1
1352	597	279.4160613	10.43272924	40.56628974	13.14297697	67.14377936	12.85995802	14.3866828	58.51765365	206.5	0	0	0	0	0	0	0	0	26/09/2013	2013	2013-09	Monthly	0	NA	0	1-2 years	36.8	1	1
1353	597	360.7007337	11.99763863	46.6512332	10.04171413	75.53675178	12.30181918	17.26401936	66.23426732	206	0	0	0	0	0	0	0	0	30/10/2013	2013	2013-10	Monthly	0	NA	0	1-2 years	36.7	1	1
1354	597	423.3576687	14.08418448	49.35565252	7.833382997	91.12370056	14.8616019	21.29229054	78.45223896	277	0	0	0	0	0	0	0	0	26/11/2013	2013	2013-11	Monthly	0	NA	0	1-2 years	36	1	1
1355	597	205.4695885	13.56254802	40.56628974	4.362739857	81.53173208	10.91948992	21.29229054	64.3051139	265.5	0	0	0	0	0	0	0	0	16/12/2013	2013	2013-12	Monthly	0	NA	0	1-2 years	35.8	1	1
1356	598	116	94.32054197	4141.291938	55.28417462	9483.494278	337.6198069	5218.797433	88.41458284	248	0	0	1	0	1	0	1	0	16/12/2013	2013	2013-12	Monthly	0	NA	0	10-15 years	36.7	1	1
1357	599	54	9.61520088	58.33755418	13.04876453	76.51407307	291.154902	24	48.14197181	92	0	0	0	0	0	0	0	0	16/12/2013	2013	2013-12	Monthly	0	NA	0	5-10 years	36.5	1	1
1358	600	75	370.6072129	8324.525126	6.333374727	935.1720041	372.7821921	2403.924576	112.4855687	121	0	0	1	0	0	0	1	0	16/12/2013	2013	2013-12	Monthly	0	NA	0	>15 years	36.5	1	1
1359	601	1113.455545	2977.285319	7901.408768	232.8353205	2248.793106	454.7065676	15807.07362	7393.708817	112	1	1	1	0	0	0	1	1	16/12/2013	2013	2013-12	Monthly	0	NA	0	>15 years	35.8	1	1
1360	602	45.21646884	18.96628249	30.24907271	72.77234356	102.2178684	171.8592759	31.68101395	47.72686478	79	0	0	0	0	0	0	0	0	16/12/2013	2013	2013-12	Monthly	0	NA	0	2-5 years	37	1	1
1361	603	108.01712	182.8891526	13625.96283	200.3732394	2989.278362	181.9064335	3947.149944	2923.983937	65	0	0	1	0	0	0	1	1	16/12/2013	2013	2013-12	Monthly	0	NA	0	>15 years	35.8	1	1
1362	599	69.32653283	32.91362656	57.3523899	101.1987404	70.65583521	153.6409222	22	83.8996945	86	0	0	0	0	0	0	0	0	26/07/2013	2013	2013-07	Monthly	0	NA	0	5-10 years	36.5	1	1
1363	602	102.2566359	29.0414352	65.26306436	103.679045	164.4106935	247.6910137	36	158.2653328	101	0	0	0	0	0	0	0	0	26/07/2013	2013	2013-07	Monthly	0	NA	0	2-5 years	36.6	1	1
1364	604	1322.95671	92.8748678	210.8459738	765.4700898	3398.504711	1598.350236	351.5	386.9766005	969.5	1	0	0	1	0	1	0	0	27/07/2013	2013	2013-07	Monthly	0	NA	0	1-2 years	36.8	1	0
1365	605	73.02945743	18.82598672	47.7096729	95.87871106	76.80236635	219.3367102	28	83.96027505	80	0	0	0	0	0	0	0	0	26/07/2013	2013	2013-07	Monthly	0	NA	0	2-5 years	36.4	1	1
1366	606	179.7648183	2960.313916	3226.52023	223.6511239	4764.591246	494.9788098	1113	325.1894235	222	0	1	0	0	0	0	1	0	26/07/2013	2013	2013-07	Monthly	0	NA	0	>15 years	36.6	1	1
1367	607	758.3828272	6461.105928	8511.193345	1530.827506	15095.856	757.4701265	6029.113484	6387.893649	137	1	1	1	1	1	1	1	1	27/07/2013	2013	2013-07	Monthly	0	NA	0	>15 years	36.3	1	1
1368	598	96.90447236	136.8021701	2567.088206	139.7592431	9118.147604	210.3330761	3473.482713	89.599398	151	0	0	0	0	1	0	1	0	27/07/2013	2013	2013-07	Monthly	0	NA	0	10-15 years	36.5	1	1
1369	608	81.7951161	1373.862464	8950.006033	235.629754	10868.09926	359.6548191	11010.17745	178.5	161	0	1	1	0	1	0	1	0	26/07/2013	2013	2013-07	Monthly	0	NA	0	>15 years	35.1	1	1
1370	609	120.3266997	27	93.5844054	191.7511799	153.5841472	251.7249345	48	114	98	0	0	0	0	0	0	0	0	26/07/2013	2013	2013-07	Monthly	0	NA	0	5-10 years	36.2	1	1
1371	610	2428.650093	1200.213847	655.7266466	354.5375573	1678.5	547.0289198	21695.05857	1577.121263	188	1	1	0	0	0	0	1	0	26/06/2013	2013	2013-06	Monthly	0	NA	0	>15 years	36.7	1	1
1372	610	2523.955633	1155.477853	716.2180347	436.4064252	1629	574.5343541	21275.50483	1578.027093	238.5	1	1	0	0	0	0	1	0	26/07/2013	2013	2013-07	Monthly	0	NA	1	>15 years	36.5	1	1
1373	610	2851.70892	1509.542891	816.028825	648.0251688	2273.5	938.501455	24552.37482	2076.717428	339	1	1	0	1	0	1	1	0	25/09/2013	2013	2013-09	Monthly	0	NA	0	>15 years	36.5	1	1
1374	610	2652.62953	1389.492078	757.3521786	691.2445623	2196	1000.513948	23619.36593	2556.304506	355	1	1	0	1	0	1	1	1	29/10/2013	2013	2013-10	Monthly	0	NA	0	>15 years	36.6	1	1
1375	610	3855.230489	1751.621894	1031.98308	1143.668901	2675	1464.916358	26787.30087	3253.348088	591	1	1	0	1	0	1	1	1	26/11/2013	2013	2013-11	Monthly	0	NA	0	>15 years	36	1	1
1376	610	2957.728486	1346.818683	738.5998483	1010.921887	2225	1355.206395	23130.98908	2241.941052	503	1	1	0	1	0	1	1	1	16/12/2013	2013	2013-12	Monthly	0	NA	0	>15 years	35	1	1
1377	611	143	8.699467463	79.03797662	10.35386704	425.0781837	480.1514458	121	130.5388082	125	0	0	0	0	0	0	0	0	16/12/2013	2013	2013-12	Monthly	0	NA	0	5-10 years	36.1	1	1
1378	612	80.38483349	240.4653673	849.2147081	79.6562139	253.1675114	106.8171499	633.620279	265.906818	55	0	0	0	0	0	0	0	0	17/12/2013	2013	2013-12	Monthly	0	NA	0	>15 years	36.8	1	1
1379	613	45.21646884	20.32101695	24.64739258	62.93824308	67.74905234	138.5450162	28.23742548	37.01267064	62.5	0	0	0	0	0	0	0	0	17/12/2013	2013	2013-12	Monthly	0	NA	0	2-5 years	36	1	1
1380	614	51.49653395	21.67575142	31.36940874	87.03178926	108.1607678	230.574707	35.81332011	66.2332001	90	0	0	0	0	0	0	0	0	16/12/2013	2013	2013-12	Monthly	0	NA	0	2-5 years	36.3	1	1
1381	615	101.7370549	3078.584953	16536.43608	307.1003859	256.733251	410.9696363	1840.25368	3450.538903	160	0	1	1	0	0	0	1	1	16/12/2013	2013	2013-12	Monthly	0	NA	0	>15 years	35.3	1	1
1382	616	54.00856	28.44942374	40.33209695	74.28364107	114.1036671	250.9147783	44.07793245	121.7522061	118	0	0	0	0	0	0	0	0	16/12/2013	2013	2013-12	Monthly	0	NA	0	2-5 years	36.4	1	1
1383	617	48.98450791	23.70785311	30.24907271	68.83870337	57.05183355	280.5642638	37.1907555	66.72020892	76	0	0	0	0	0	0	0	0	16/12/2013	2013	2013-12	Monthly	0	NA	0	1-2 years	36.6	1	1
1384	618	56.52058605	62.99515256	13164.4726	166.7791903	333.3966523	235.2233412	516.5382709	256.1666416	130.5	0	0	1	0	0	0	0	0	16/12/2013	2013	2013-12	Monthly	0	NA	0	>15 years	36	1	1
1385	619	61	80	37	251.0152228	214.9862054	530.6742632	26	84	143	0	0	0	0	0	0	0	0	16/12/2013	2013	2013-12	Monthly	0	NA	0	5-10 years	36.6	1	1
1386	619	100.5234726	104.5491667	71.19607022	130.3809431	135.8766062	279.1131479	30	152.5448991	135	0	0	0	0	0	0	0	0	26/07/2013	2013	2013-07	Monthly	0	NA	0	5-10 years	36.1	1	1
1387	617	62.39387954	30.97753088	55.37472128	74.13396096	51.63311035	247.6910137	23	81.99288326	72	0	0	0	0	0	0	0	0	26/07/2013	2013	2013-07	Monthly	0	NA	0	1-2 years	35.8	1	1
1388	618	79.72551275	104.5491667	14108.29971	239.664687	433.4463737	312.9647758	389	535.5894242	141	0	0	1	0	0	0	0	0	26/07/2013	2013	2013-07	Monthly	0	NA	0	>15 years	35.8	1	1
1389	614	64.12704286	29.0414352	57.3523899	95.31509266	104.6249868	220.3377567	30	123.9427305	88	0	0	0	0	0	0	0	0	26/07/2013	2013	2013-07	Monthly	0	NA	0	2-5 years	35.8	1	1
1390	613	49.1544425	20.0810525	36.93652095	88.20841417	96.71409095	131.4581726	21.5	56.39122951	74	0	0	0	0	0	0	0	0	26/07/2013	2013	2013-07	Monthly	0	NA	0	2-5 years	35.8	1	1
1391	612	134.8236137	253.5232878	1329.714754	137.3632485	413.8794186	207.3453904	485	402.6626114	105	0	0	0	0	0	0	0	0	26/07/2013	2013	2013-07	Monthly	0	NA	0	>15 years	36.6	1	1
1392	611	164.3162792	23.84624984	78.49010703	214.0600469	435.2134093	390.8514133	49	174.1862423	185	0	0	0	0	0	0	0	0	26/07/2013	2013	2013-07	Monthly	0	NA	0	5-10 years	35.5	1	1
1393	616	75.03518915	22	69.38154194	223.4467712	173.7925876	338.6845946	59	95	151	0	0	0	0	0	0	0	0	26/07/2013	2013	2013-07	Monthly	0	NA	0	2-5 years	36.3	1	1
1394	620	119.1046241	533.7687872	3701.791137	6.811775115	3222.301911	8.892842093	10824.77534	361.6372987	105	0	0	0	0	0	0	1	0	26/06/2013	2013	2013-06	Monthly	0	NA	0	>15 years	37	1	1
1395	620	110.9197092	349.5286249	2954.350278	15.31705448	2366.818222	12.09267687	7487.271599	282.8814912	147.5	0	0	0	0	0	0	1	0	26/07/2013	2013	2013-07	Monthly	0	NA	1	>15 years	36.5	1	1
1396	620	107.2506094	375.8023694	3264.634648	5.281632831	2604.81894	10.98555206	7056.778375	324.1826382	168	0	0	0	0	0	0	1	0	24/08/2013	2013	2013-08	Monthly	0	NA	0	>15 years	36	1	1
1397	620	61.52798118	197.4820977	2434.554694	12.86797937	1839.859454	15.4091596	4620.610572	228.8761177	100	0	0	0	0	0	0	1	0	25/09/2013	2013	2013-09	Monthly	0	NA	0	>15 years	36	1	1
1398	620	89.18734887	368.6049185	3285.180786	8.429537911	2627.599865	63.50723594	5999.251828	410.3908624	190	0	0	0	0	0	0	1	0	30/10/2013	2013	2013-10	Monthly	0	NA	0	>15 years	36.3	1	1
1399	620	95.96107156	375.8023694	3241.422695	12.12923291	2422.571539	32.85259966	5442.075373	391.9485716	229	0	0	0	0	0	0	1	0	26/11/2013	2013	2013-11	Monthly	0	NA	0	>15 years	35.9	1	1
1400	620	71.68856523	320.0254321	3026.916401	7.805603958	2055.678745	34.31663978	4549.11891	330.1054761	161	0	0	0	0	0	0	1	0	16/12/2013	2013	2013-12	Monthly	0	NA	0	>15 years	35.9	1	1
1401	621	28	981.0418337	14194.78081	158.1807739	2018.5	152	2801.928836	4665.18015	61.5	0	1	1	0	0	0	1	1	26/06/2013	2013	2013-06	Monthly	0	NA	0	>15 years	35.5	1	1
1402	621	41	1424.583332	16912.27587	247.5285708	2348	190	4532.532021	6970.420081	103.5	0	1	1	0	0	0	1	1	27/07/2013	2013	2013-07	Monthly	0	NA	0	>15 years	36.5	1	1
1403	621	56	2043.407872	20041.50044	385.3063295	3152.5	487.7503285	5537.831439	8612.949578	142	0	1	1	0	0	0	1	1	24/08/2013	2013	2013-08	Monthly	0	2	0	>15 years	36.3	1	1
1404	621	53	1214.283807	16710.81972	268.8473344	2203	354.1324376	3375.282556	5857.534518	120	0	1	1	0	0	0	1	1	25/09/2013	2013	2013-09	Monthly	0	NA	0	>15 years	36.4	1	1
1405	621	47	1449.326925	16455.11418	291.8096969	2562	444.5600503	4424.426774	7095.86698	121	0	1	1	0	0	0	1	1	30/10/2013	2013	2013-10	Monthly	0	NA	0	>15 years	36	1	1
1406	621	69.5	2031.025615	19776.63016	460.756353	3196	586.8681984	5639.674162	8644.198818	178.5	0	1	1	0	0	0	1	1	26/11/2013	2013	2013-11	Monthly	0	NA	0	>15 years	36	1	1
1407	621	60	1683.540494	17853.03666	341.0194913	2769	599.6512801	4889.300366	7874.092973	143.5	0	1	1	0	0	0	1	1	16/12/2013	2013	2013-12	Monthly	0	NA	0	>15 years	35.2	1	1
1408	622	67	629.6113938	3724.236047	10.2720383	2960.669549	252.5035449	2901.746923	38.88390031	54.5	0	0	0	0	0	0	1	0	16/12/2013	2013	2013-12	Monthly	0	NA	0	5-10 years	36.8	1	1
1409	623	24	5.494400503	48.92827124	33.65751673	32.41221151	238.3095586	26	29.62582881	49	0	0	0	0	0	0	0	0	16/12/2013	2013	2013-12	Monthly	0	NA	0	2-5 years	37.1	1	1
1410	624	536.9455674	3538.69836	19120.32371	189.9432522	16606.40721	293.9401426	18878.98251	9265.625305	100	1	1	1	0	1	0	1	1	16/12/2013	2013	2013-12	Monthly	0	NA	0	>15 years	36.1	1	1
1411	625	72.84875535	1608.68986	1743.242857	184.1504927	2819.311441	147.0057806	1456.637924	255.0741175	43	0	1	0	0	0	0	1	0	16/12/2013	2013	2013-12	Monthly	0	NA	0	>15 years	35	1	1
1412	623	39.323554	17.57092094	44.63162949	75.42458603	56.17950872	249.7972341	33	61.40378325	62	0	0	0	0	0	0	0	0	27/07/2013	2013	2013-07	Monthly	0	NA	0	2-5 years	36.8	1	1
1413	626	100	12.06891586	60.49138806	85	295	121	168.3654881	79.57732606	89	0	0	0	0	0	0	0	0	26/06/2013	2013	2013-06	Monthly	0	2	0	10-15 years	36.5	1	1
1414	626	181	20.91945416	98.2985056	340.3222432	539.5	477.3044926	256.1235611	169.4226942	199	0	0	0	0	0	0	0	0	26/07/2013	2013	2013-07	Monthly	0	NA	0	10-15 years	36.9	1	1
1415	626	268	28.16080368	137.3154509	478.9634179	760.5	644.1705771	358.8330094	229.9731231	266.5	0	0	0	0	0	0	0	0	24/08/2013	2013	2013-08	Monthly	0	NA	0	10-15 years	35.9	1	1
1416	626	157.5	18.50567099	92.2493668	312.715612	480	407.5172913	233.3714681	138.618568	180	0	0	0	0	0	0	0	0	25/09/2013	2013	2013-09	Monthly	0	NA	0	10-15 years	35.5	1	1
1417	626	121	15.28729343	71.9847518	258.2930028	357	170	167.7154283	109.5257821	146	0	0	0	0	0	0	0	0	29/10/2013	2013	2013-10	Monthly	0	NA	0	10-15 years	36.3	1	1
1418	626	293	38.62053076	88.92234045	859.6163756	909	1007.806247	50.70466437	439.1109968	599	0	0	0	1	0	1	0	0	16/12/2013	2013	2013-12	Monthly	0	NA	0	10-15 years	35.6	1	1
1419	627	77	26.32733574	7233.110484	35.17137983	101.4874164	302.4572073	1114	160.164637	107	0	0	1	0	0	0	1	0	16/12/2013	2013	2013-12	Monthly	0	NA	0	>15 years	36.6	1	1
1420	628	288	8.699467463	73.39240687	7.939464184	164.7177962	332.5965909	45	99.98717222	128	0	0	0	0	0	0	0	0	16/12/2013	2013	2013-12	Monthly	0	NA	0	10-15 years	36.3	1	1
1421	629	57.77659907	17.61154803	32.48974477	67.35501662	210.3786362	185.6080179	39.94562628	69.15525304	90.5	0	0	0	0	0	0	0	0	17/12/2013	2013	2013-12	Monthly	0	NA	0	5-10 years	36.6	1	1
1422	626	90.43293767	18.96628249	118.1954508	67.35501662	295.9563865	177.1472536	130.856362	80.84346483	599	0	0	0	0	0	0	0	0	16/12/2013	2013	2013-12	Monthly	0	NA	0	10-15 years	35.6	1	1
1423	630	71.59274232	35.22309605	54.8964653	105.4756263	218.6986953	301.5017228	622.6007958	155.3558149	134	0	0	0	0	0	0	0	0	16/12/2013	2013	2013-12	Monthly	0	NA	0	5-10 years	36.4	1	1
1424	631	30.77231907	16.25681356	25.76772861	55.0709627	48.73177449	113.691521	29.61486086	35.06463535	48.5	0	0	0	0	0	0	0	0	16/12/2013	2013	2013-12	Monthly	0	NA	0	10-15 years	36.5	1	1
1425	632	27.63228651	13.54734464	21.2863845	49.66220743	33.28023624	112.6339254	24.793837	27.27249416	39	0	0	0	0	0	0	0	0	16/12/2013	2013	2013-12	Monthly	0	NA	0	1-2 years	36.2	1	1
1426	633	51	123	24	70	101.169979	342.9141029	24	45	59	0	0	0	0	0	0	0	0	16/12/2013	2013	2013-12	Monthly	0	NA	0	1-2 years	35.3	1	1
1427	629	119.5882691	98.74087967	79.10674468	133.8647906	188.8684826	372.8439228	47	189.7277182	144	0	0	0	0	0	0	0	0	26/07/2013	2013	2013-07	Monthly	0	NA	0	5-10 years	36.5	1	1
1428	628	596.2081823	38.72191359	88.99508777	154.772925	258.1655517	320.2204571	49	286.0216858	156	1	0	0	0	0	0	0	0	26/07/2013	2013	2013-07	Monthly	0	NA	0	10-15 years	36	1	1
1429	627	57.58091836	197.4129648	7428.925983	118.1969029	487.1261199	240.2402768	392	338.9739463	97	0	0	1	0	0	0	0	0	26/07/2013	2013	2013-07	Monthly	0	NA	0	>15 years	36.5	1	1
1430	631	57.58091836	21.33611828	50.78771631	103.5490079	122.3148797	216.3084476	32	88.97282878	90.5	0	0	0	0	0	0	0	0	26/07/2013	2013	2013-07	Monthly	0	NA	0	10-15 years	36.8	1	1
1431	632	51.96326779	16.31585515	41.55358607	106.1057736	58.31290778	250.3945663	24	60.15064481	61	0	0	0	0	0	0	0	0	26/07/2013	2013	2013-07	Monthly	0	NA	0	1-2 years	35.1	1	1
1432	630	158.6986286	57.73302593	132.3558668	295.0104907	616.5523298	500.966558	945	397.836074	246	0	0	0	0	0	0	1	0	26/07/2013	2013	2013-07	Monthly	0	NA	0	5-10 years	36.6	1	1
1433	633	56.17650572	26.3563814	41.55358607	89.48679699	73.95783426	207.9903136	27	60.15064481	66	0	0	0	0	0	0	0	0	26/07/2013	2013	2013-07	Monthly	0	NA	0	1-2 years	36.2	1	1
1434	634	222.5995354	176.3236714	145.0010629	186.1438029	65.67803435	230.2040874	421.5303892	224.6282437	104	0	0	0	0	0	0	0	0	26/06/2013	2013	2013-06	Monthly	0	NA	0	>15 years	36.2	1	1
1435	634	632.0676846	321.3009123	246.2716464	244.8851017	111.6526584	397.9936714	652.9139181	394.2775466	195	1	0	0	0	0	0	0	0	26/07/2013	2013	2013-07	Monthly	0	NA	0	>15 years	36.4	1	1
1436	634	18273.19285	996.4184143	11068.04854	708.1051259	9654.3046	9932.630597	36036.28679	2922.504707	381.5	1	1	1	1	1	1	1	1	24/08/2013	2013	2013-08	Monthly	0	NA	NA	>15 years	35.3	1	1
1437	634	7505.716397	1411.52277	6633.396243	577.7607179	4088.264468	6895.727961	29521.08609	12344.19378	291.5	1	1	1	1	0	1	1	1	26/09/2013	2013	2013-09	Monthly	0	NA	0	>15 years	36.2	1	1
1438	634	1165.571485	614.4721316	1460.943248	294.1324342	729.4125227	1916.405382	8291.060299	4446.374191	171.5	1	0	0	0	0	1	1	1	29/10/2013	2013	2013-10	Monthly	0	NA	0	>15 years	36	1	1
1439	634	804.1510893	575.5934921	780.8192155	315.8464692	414.9306405	1312.261474	3810.264809	2933.675652	244	1	0	0	0	0	1	1	1	26/11/2013	2013	2013-11	Monthly	0	NA	0	>15 years	36.5	1	1
1440	634	750.7600568	590.1770194	589.2106681	318.5050152	350.0252889	1218.746939	2458.605514	2616.895273	253	1	0	0	0	0	1	1	1	16/12/2013	2013	2013-12	Monthly	0	NA	0	>15 years	36.2	1	1
1441	634	4684.792004	52.89710142	2005.848036	215.5329091	1997.384927	1322.643448	29557.88821	196.3533599	162	1	0	0	0	0	1	1	0	22/08/2013	2013	2013-08	PCD	1	1	1	>15 years	39.9	1	1
1442	635	70	9.157334171	60.21941076	14.78409827	194.473269	359.5963244	441	129.1500975	127.5	0	0	0	0	0	0	0	0	16/12/2013	2013	2013-12	Monthly	0	NA	0	10-15 years	36.8	1	1
1443	636	42.70444279	23.03048588	35.85075285	68.83870337	64.18331274	387.6592295	53.71998017	56.49302361	82.5	0	0	0	0	0	0	0	0	17/12/2013	2013	2013-12	Monthly	0	NA	0	1-2 years	36.3	1	1
1444	637	56.52058605	23.03048588	106.9920905	67.35501662	1433.427318	190.3671979	38.56819089	85.71355307	87	0	0	0	0	0	0	0	0	16/12/2013	2013	2013-12	Monthly	0	NA	0	10-15 years	36.2	1	1
1445	638	47.10048837	591.7717257	2543.741309	78.67280385	907.4807273	986.8020337	1449.062029	6843.102108	83	0	0	0	0	0	1	1	1	16/12/2013	2013	2013-12	Monthly	0	NA	0	>15 years	36.3	1	1
1446	639	65.31267721	46.06097176	1280.544078	106.6313308	2083.580504	275.9124596	2467.911501	136.8494796	131	0	0	0	0	0	0	1	0	16/12/2013	2013	2013-12	Monthly	0	NA	0	>15 years	35	1	1
1447	640	50.24052093	21.67575142	34.73041682	75.23086869	52.29751408	179.7912424	33.05844934	42.85677653	78	0	0	0	0	0	0	0	0	16/12/2013	2013	2013-12	Monthly	0	NA	0	1-2 years	35.3	1	1
1448	641	280.0909042	200.5007006	246.4739258	76.59340581	203.247157	173.4456692	1225.917496	926.0850399	57	0	0	0	0	0	0	1	0	16/12/2013	2013	2013-12	Monthly	0	NA	0	>15 years	35.9	1	0
1449	642	77.24480093	75.86512996	90.74721814	85.83362374	648.3703167	188.2520068	49.58767401	70.12927069	128	0	0	0	0	0	0	0	0	16/12/2013	2013	2013-12	Monthly	0	NA	0	10-15 years	36	1	1
1450	643	118.0652242	587.1330955	326.0177837	195.7372161	2247.604526	363.1950313	7211.739233	254.2186063	54	0	0	0	0	0	0	1	0	16/12/2013	2013	2013-12	Monthly	0	NA	0	>15 years	36.1	1	1
1451	644	48.98450791	21.67575142	35.85075285	85.55667419	66.56047247	435.4578369	50.96510939	62.82413833	97	0	0	0	0	0	0	0	0	16/12/2013	2013	2013-12	Monthly	0	NA	0	2-5 years	35.5	1	1
1452	645	75.36078139	28.44942374	78.42352185	145.946688	232.9616536	442.4568175	39.94562628	141.232559	171.5	0	0	0	0	0	0	0	0	16/12/2013	2013	2013-12	Monthly	0	NA	0	5-10 years	36.7	1	1
1453	646	43	18	42	206.8250932	119.2360467	592.7455602	31	67	92	0	0	0	0	0	0	0	0	16/12/2013	2013	2013-12	Monthly	0	NA	0	2-5 years	35.4	1	1
1454	647	94	27	118.5	334.8712103	1541.035573	549.094806	29	187	203	0	0	0	0	0	0	0	0	16/12/2013	2013	2013-12	Monthly	0	NA	1	10-15 years	35.4	1	1
1455	647	6419.605329	150	4763.26628	559.3766285	3321.446543	1998.200329	9050.557329	257.5	203	1	0	1	1	0	1	1	0	16/12/2013	2013	2013-12	Monthly	0	NA	1	10-15 years	35.4	1	1
1456	648	103	154	11398.65564	79	1716.27643	135	8318.618912	178.5	61	0	0	1	0	0	0	1	0	17/12/2013	2013	2013-12	Monthly	0	NA	1	>15 years	36.5	1	1
1457	645	129.2059631	33.88677609	89.26325897	218.8554654	311.4762635	548.8769033	70	215.5398106	188	0	0	0	0	0	0	0	0	26/07/2013	2013	2013-07	Monthly	0	NA	0	5-10 years	36.5	1	1
1458	639	82.86034593	48.94756546	2243.893648	169.7132051	3022.315342	377.0964057	3308.744522	211.1538261	164	0	0	0	0	0	0	1	0	26/07/2013	2013	2013-07	Monthly	0	NA	0	>15 years	36.3	1	1
1459	635	106.7353609	21.33611828	58.48282484	205.6686317	253.1633557	276.0824289	446	179.198796	219.5	0	0	0	0	0	0	0	0	26/07/2013	2013	2013-07	Monthly	0	2	0	10-15 years	36.7	1	1
1460	643	259.8163389	1206.100893	831.0717215	441.4336073	4911.084648	891.9078317	12706.92288	557.146856	98	0	1	0	0	0	1	1	0	26/07/2013	2013	2013-07	Monthly	0	NA	0	>15 years	36.3	1	1
1461	649	128.4386121	479.0124576	3688.419293	251.4605652	340.8490285	454.8501994	3914.577947	160	159	0	0	0	0	0	0	1	0	26/07/2013	2013	2013-07	Monthly	0	NA	0	>15 years	36.5	1	1
1462	636	50.02345943	17	58.08687232	88	86.89629381	422.5333322	36	89	89	0	0	0	0	0	0	0	0	26/07/2013	2013	2013-07	Monthly	0	NA	0	1-2 years	37.1	1	1
1463	648	403.5676389	509.5398048	20285.32768	699.7424731	934.3035622	659.748187	9732.636078	1547.928433	388	0	0	1	1	0	0	1	0	26/07/2013	2013	2013-07	Monthly	0	NA	0	>15 years	35.8	1	1
1464	650	98.69493347	472.0730967	2607.3339	552.0982019	1054.206975	296.1963396	1192	1827.917541	94	0	0	0	1	0	0	1	0	26/07/2013	2013	2013-07	Monthly	0	NA	0	>15 years	36	1	1
1465	637	113.5667728	22	346.9077097	270.3244755	3149.822247	400.9807093	43.5	233	167	0	0	0	0	0	0	0	0	26/07/2013	2013	2013-07	Monthly	0	NA	0	10-15 years	36.3	1	1
1466	647	151.4223637	27	229.1204408	375.3659678	1215.874499	514.0569664	38	253	249	0	0	0	0	0	0	0	0	26/07/2013	2013	2013-07	Monthly	0	NA	0	10-15 years	35.5	1	1
1467	651	137.2265171	45	7863.069913	985.4831478	4053.139534	479.9749318	10034.18427	2387.870382	217.5	0	0	1	1	0	0	1	1	26/07/2013	2013	2013-07	Monthly	0	NA	0	>15 years	36.5	1	1
1468	493	72.84875535	21.67575142	2200.762581	59.00460289	1527.325127	112.1051276	46.83280323	1316.55085	49	0	0	0	0	0	0	0	0	16/12/2013	2013	2013-12	Monthly	0	NA	0	10-15 years	36.1	1	NA
1469	652	83.27152324	23.53642091	29.95453375	87.48090562	89.03304903	165.3982157	32.29414694	88.53272863	202	0	0	0	0	0	0	0	0	20/06/2013	2013	2013-06	Monthly	0	NA	0	2-5 years	36.3	2	1
1470	652	111.6192758	28.65303415	40.40378971	131.2478618	111.5074109	202.952971	46.37108279	115.7735682	284	0	0	0	0	0	0	0	0	20/07/2013	2013	2013-07	Monthly	0	NA	0	2-5 years	36.7	2	1
1471	652	77.95631963	22.51309826	30.65115081	90.27067577	92.0584439	169.0602731	35.19233962	88.53272863	225	0	0	0	0	0	0	0	0	21/08/2013	2013	2013-08	Monthly	0	NA	0	2-5 years	36.1	2	1
1472	652	119.5920812	29.6763568	36.92070439	122.8571466	137.439367	278.2038488	38.09053229	137.3392329	271.5	0	0	0	0	0	0	0	0	17/09/2013	2013	2013-09	Monthly	0	2	0	2-5 years	37.5	2	1
1473	652	77.95631963	22.51309826	34.13423613	61.92993665	82.11786076	157.1599419	30.63803684	80.20913875	167	0	0	0	0	0	0	0	0	27/10/2013	2013	2013-10	Monthly	0	NA	0	2-5 years	36.4	2	1
1474	652	104.5323377	28.65303415	94.73992069	136.8427243	117.5582007	276.3659405	48.85524794	116.5302582	347	0	0	0	0	0	0	0	0	21/11/2013	2013	2013-11	Monthly	0	NA	0	2-5 years	36.5	2	1
1475	652	73.52698328	23.53642091	50.1564286	64.25120646	94.65163951	180.5066679	34.77831209	86.26265866	180.5	0	0	0	0	0	0	0	0	14/12/2013	2013	2013-12	Monthly	0	NA	0	2-5 years	36.1	2	1
1476	653	116.9344794	358.4343359	1209.327223	48.47214588	3107.080532	116.9090426	1284.729225	9730.960413	134	0	0	0	0	0	0	1	1	20/06/2013	2013	2013-06	Monthly	0	NA	0	>15 years	36.8	2	1
1477	653	127.5648867	331.2234775	774.3949477	80.04390522	3100.597543	136.1147215	1111.933561	9823.080758	204.5	0	0	0	0	0	0	1	1	20/07/2013	2013	2013-07	Monthly	0	NA	0	>15 years	36.5	2	1
1478	653	122.249683	356.0680071	805.1216248	74.46836116	2936.79402	151.6687775	1285.908759	9528.41154	188	0	0	0	0	0	0	1	1	21/08/2013	2013	2013-08	Monthly	0	NA	0	>15 years	36.4	2	1
1479	653	139.9670284	406.9517805	1228.150916	89.34069714	3623.126457	187.3763494	1584.361909	10584.83188	184	0	0	0	0	0	0	1	1	17/09/2013	2013	2013-09	Monthly	0	NA	0	>15 years	36.7	2	1
1480	653	42.52162889	165.2666077	546.1477781	50.23074454	1425.393183	80.43949107	654.1634894	4954.502231	67.5	0	0	0	0	0	0	0	1	27/10/2013	2013	2013-10	Monthly	0	NA	0	>15 years	36.4	2	1
1481	653	171.8582501	431.8083792	1486.207821	127.5184083	3808.539942	260.749102	1610.318123	10283.38482	257	0	0	0	0	0	0	1	1	21/11/2013	2013	2013-11	Monthly	0	2	0	>15 years	36	2	1
1482	653	145.282232	339.504607	884.6518821	120.0610253	3032.310058	257.9941701	1343.11707	9552.791835	266	0	0	0	0	0	0	1	1	14/12/2013	2013	2013-12	Monthly	0	NA	0	>15 years	36.4	2	1
1483	654	113.9741748	110.6418296	7627.217163	235.2749455	131.799649	321.1018883	36	204.2912025	185	0	0	1	0	0	0	0	0	21/06/2013	2013	2013-06	Monthly	0	NA	0	10-15 years	36.5	2	0
1484	654	147.877885	100.2396063	9191.689288	276.8565266	152.5554992	398.2863654	41	265.643832	225.5	0	0	1	0	0	0	0	0	22/07/2013	2013	2013-07	Monthly	0	NA	0	10-15 years	36.5	2	0
1485	654	154.3700849	111.5874862	9634.707862	312.0032495	186.8026521	430.6115095	45	290.4459588	269	0	0	1	0	0	0	0	0	22/08/2013	2013	2013-08	Monthly	0	NA	1	10-15 years	36.3	2	0
1486	654	75.02097582	37.82626652	57.04633406	161.9575383	74.72106083	273.5678679	27	96.59775708	124	0	0	0	0	0	0	0	0	18/09/2013	2013	2013-09	Monthly	0	2	0	10-15 years	36.8	2	0
1487	654	139.9429741	87.000413	7759.795404	289.726739	156.187773	381.2291268	44	255.8535187	267	0	0	1	0	0	0	0	0	31/10/2013	2013	2013-10	Monthly	0	0	0	10-15 years	36.1	2	0
1488	654	137.7789075	87.000413	7846.217173	317.9438422	151.5177067	425.672471	52	253.2427686	411	0	0	1	0	0	0	0	0	21/11/2013	2013	2013-11	Monthly	0	NA	0	10-15 years	36.8	2	0
1489	654	118.302308	71.86990639	7298.206767	230.3231868	126.6106864	365.9695453	36	211.4707655	173	0	0	1	0	0	0	0	0	14/12/2013	2013	2013-12	Monthly	0	NA	0	10-15 years	36	2	0
1490	655	129.8439966	385.8279185	3130.897939	325.3696673	611.2597893	336.354476	3123.763962	595.6444564	163	0	0	0	0	0	0	1	0	21/06/2013	2013	2013-06	Monthly	0	NA	1	>15 years	37	2	1
1491	655	109.6460416	41.60889317	4659.377296	187.2284027	822.9694616	243.5386861	32	155.9923239	197	0	0	1	0	0	0	0	0	22/07/2013	2013	2013-07	Monthly	0	NA	0	>15 years	37	2	1
1492	655	277.0005261	87.94606966	8390.852702	405.0742772	2003.97734	507.4275641	50	441.9037978	486	0	0	1	0	0	0	0	0	21/08/2013	2013	2013-08	Monthly	0	NA	0	>15 years	36.4	2	1
1493	655	278.4432372	93.62000964	8709.606093	390.2229359	2020.58202	535.7503829	43	449.5930844	408	0	0	1	0	0	0	0	0	17/09/2013	2013	2013-09	Monthly	0	NA	0	>15 years	36.6	2	1
1494	655	318.8391472	104.0222329	8332.400048	422.4001514	1970.767979	577.131932	48	489.1347874	470	0	0	1	0	0	0	0	0	28/10/2013	2013	2013-10	Monthly	0	NA	0	>15 years	37.1	2	1
1495	655	194.7659949	67.14162307	5942.412063	303.5875334	1241.199844	392.8996073	42	293.7093965	341	0	0	1	0	0	0	0	0	21/11/2013	2013	2013-11	Monthly	0	NA	0	>15 years	36.4	2	1
1496	655	193.3232838	68.08727974	5655.754073	288.7367033	1200.725936	388.4108242	37	292.4040214	325	0	0	1	0	0	0	0	0	16/12/2013	2013	2013-12	Monthly	0	NA	0	>15 years	36.3	2	1
1497	656	163.0263513	39.71757985	88.57193973	229.8279887	134.9130265	316.6163414	44	127.9267594	247.5	0	0	0	0	0	0	0	0	21/06/2013	2013	2013-06	Monthly	0	NA	0	5-10 years	36.3	2	1
1498	656	145.7138184	39.71757985	90.07315904	192.6783496	131.799649	327.3820469	43	130.5375096	180	0	0	0	0	0	0	0	0	22/07/2013	2013	2013-07	Monthly	0	NA	0	5-10 years	36.4	2	1
1499	656	274.1151039	60.52202643	136.6109579	357.0537958	269.3071567	494.8435048	66	225.8298915	447	0	0	0	0	0	0	0	0	21/08/2013	2013	2013-08	Monthly	0	NA	1	5-10 years	36.5	2	1
1500	656	173.1253288	41.60889317	90.07315904	209.5217052	160.8578393	350.2634668	38	155.3396364	166	0	0	0	0	0	0	0	0	17/09/2013	2013	2013-09	Monthly	0	NA	0	5-10 years	36.5	2	1
1501	656	238.0473271	49.17414648	123.099984	266.4617957	234.5411076	505.1802353	57	302.8470222	244.5	0	0	0	0	0	0	0	0	28/10/2013	2013	2013-10	Monthly	0	NA	0	5-10 years	36.4	2	1
1502	656	152.9273738	39.71757985	90.07315904	215.9609141	151.5177067	321.1018883	44	178.8363881	213	0	0	0	0	0	0	0	0	21/11/2013	2013	2013-11	Monthly	0	NA	0	5-10 years	36.3	2	1
1503	656	119.7450191	35.93495319	70.55730792	168.8950303	116.2327613	300.918836	35	128.5794469	142	0	0	0	0	0	0	0	0	14/12/2013	2013	2013-12	Monthly	0	NA	0	5-10 years	36.5	2	1
1504	657	308.7401697	74.70687638	191.405463	401.6090066	1847.27067	736.5849917	39	500.6666797	382	0	0	0	0	0	0	0	0	21/06/2013	2013	2013-06	Monthly	0	NA	1	5-10 years	36.4	2	1
1505	657	262.5734154	72.81556305	252.2048453	388.7377782	1831.703783	740.6433133	46	446.8469323	393	0	0	0	0	0	1	0	0	22/07/2013	2013	2013-07	Monthly	0	NA	0	5-10 years	36.7	2	1
1506	657	367.8913237	94.5656663	291.2365476	530.7784845	2165.872972	1305.818839	48	604.9750035	565	0	0	0	1	0	1	0	0	21/08/2013	2013	2013-08	Monthly	0	NA	0	5-10 years	36.7	2	1
1507	657	383.7611455	75.65253304	282.2292317	432.3002267	2047.564625	982.2496108	33	577.5308205	396	0	0	0	0	0	1	0	0	17/09/2013	2013	2013-09	Monthly	0	2	0	5-10 years	37.7	2	1
1508	657	510.71972	103.0765763	316.757276	564.4146108	3219.751267	1743.046207	45	728.4145956	514.5	1	0	0	1	0	1	0	0	28/10/2013	2013	2013-10	Monthly	0	NA	0	5-10 years	37	2	1
1509	657	365.0059016	73.76121971	229.6865556	494.6603932	2078.698401	1086.788881	49	561.611319	538.5	0	0	0	0	0	1	0	0	21/11/2013	2013	2013-11	Monthly	0	NA	0	5-10 years	36.6	2	1
1510	657	258.9666377	60.52202643	157.6280283	340.7165895	1642.825546	736.5849917	33	458.3806047	315	0	0	0	0	0	0	0	0	14/12/2013	2013	2013-12	Monthly	0	NA	0	5-10 years	36.5	2	1
1511	658	269.7869707	509.9598233	21169.57645	2844.660476	17188.00338	435.9997301	12625.42586	5060.975972	160	0	0	1	1	1	0	1	1	21/06/2013	2013	2013-06	Monthly	0	NA	0	>15 years	36.3	2	1
1512	658	344.8079465	550.2792442	21745.27153	3133.265037	17814.45781	514.1700058	12526.60607	8670.78327	246	0	0	1	1	1	0	1	1	22/07/2013	2013	2013-07	Monthly	0	NA	1	>15 years	36.4	2	1
1513	658	427.7638333	687.2694714	24166.85905	3879.539341	19002.91315	617.1875349	14532.09544	10209.74504	328	0	0	1	1	1	0	1	1	21/08/2013	2013	2013-08	Monthly	0	NA	0	>15 years	36.5	2	1
1514	658	317.3964362	565.7835146	22195.17197	2972.865076	17822.54636	469.2333952	12199.42903	8148.106563	162	0	0	1	1	1	0	1	1	17/09/2013	2013	2013-09	Monthly	0	NA	0	>15 years	36.2	2	1
1515	658	225.0629275	413.1482525	17894.16596	2210.076992	13982.40854	374.9455124	9122.287936	4982.41618	151	0	0	1	1	1	0	1	1	28/10/2013	2013	2013-10	Monthly	0	NA	0	>15 years	36.4	2	1
1516	658	227.9483496	348.001652	16358.74992	1782.827288	12827.41435	390.2063173	7877.566936	3399.887492	340.5	0	0	1	1	1	0	1	1	21/11/2013	2013	2013-11	Monthly	0	NA	0	>15 years	36	2	1
1517	658	230.8337717	372.1724164	16662.17228	2065.706974	12924.59799	385.7176357	9284.476305	3914.001005	161	0	0	1	1	1	0	1	1	16/12/2013	2013	2013-12	Monthly	0	NA	0	>15 years	36.2	2	1
1518	659	64.9219983	34.04363987	33.02682498	93.34954012	85.09898594	200.125271	38	66.57412988	65	0	0	0	0	0	0	0	0	21/06/2013	2013	2013-06	Monthly	0	NA	0	5-10 years	36	2	1
1519	659	138.500263	54.84808645	66.05364997	212.4937154	187.8404446	366.8671081	80	147.5073858	231	0	0	0	0	0	0	0	0	22/07/2013	2013	2013-07	Monthly	0	NA	0	5-10 years	36	2	1
1520	659	113.9741748	39.71757985	55.54511474	204.0727346	201.3317472	329.6250699	47	151.4235111	185	0	0	0	0	0	0	0	0	24/08/2013	2013	2013-08	Monthly	0	NA	1	5-10 years	35.7	2	1
1521	659	93.77621977	37.82626652	49.54023747	176.3277621	139.0641965	302.2642172	43	157.9503866	152	0	0	0	0	0	0	0	0	18/09/2013	2013	2013-09	Monthly	0	NA	0	5-10 years	36.2	2	1
1522	659	118.302308	47.28283315	61.54999201	204.5681103	203.4073323	410.8563539	58.5	162.5191994	163.5	0	0	0	0	0	0	0	0	29/10/2013	2013	2013-10	Monthly	0	NA	0	5-10 years	36.2	2	1
1523	659	118.302308	47.28283315	69.80669826	215.4656099	179.5381045	374.0478822	70	140.9805103	220	0	0	0	0	0	0	0	0	22/11/2013	2013	2013-11	Monthly	0	NA	0	5-10 years	36.5	2	1
1524	659	117.5809525	51.0654598	72.05852724	272.8965792	193.5483034	392.0018373	70	151.4235111	224	0	0	0	0	0	0	0	0	15/12/2013	2013	2013-12	Monthly	0	NA	0	5-10 years	36.2	2	1
1525	660	72.13555367	26.47838656	51.04145679	147.0908621	250.1079953	365.0719901	24	87.46013141	94	0	0	0	0	0	0	0	0	21/06/2013	2013	2013-06	Monthly	0	NA	0	2-5 years	35.7	2	1
1526	660	89.44808655	34.04363987	70.55730792	185.7420075	132.8374415	381.2291268	34	114.8730084	198	0	0	0	0	0	0	0	0	23/07/2013	2013	2013-07	Monthly	0	NA	0	2-5 years	36.6	2	1
1527	660	93.77621977	37.82626652	84.06828178	178.8052594	160.8578393	443.1843019	33	143.5912605	147	0	0	0	0	0	0	0	0	22/08/2013	2013	2013-08	Monthly	0	NA	1	2-5 years	NA	2	1
1528	660	121.1877302	37.82626652	115.5938874	227.3519394	177.4625195	516.8671734	43	163.171887	272	0	0	0	0	0	0	0	0	18/09/2013	2013	2013-09	Monthly	0	NA	0	2-5 years	37.1	2	1
1529	660	131.2867077	43.5002065	98.32986529	216.4562149	255.8158541	677.087608	36.5	222.5664538	176	0	0	0	0	0	0	0	0	30/10/2013	2013	2013-10	Monthly	0	NA	0	2-5 years	36.3	2	1
1530	660	64.9219983	26.47838656	54.04389543	150.0642459	91.32574101	340.8410225	26	84.84938122	116	0	0	0	0	0	0	0	0	21/11/2013	2013	2013-11	Monthly	0	NA	0	2-5 years	36	2	1
1531	660	79.34910904	30.26101322	81.8164528	183.264641	118.3083463	455.7584395	31	124.0106341	175.5	0	0	0	0	0	0	0	0	15/12/2013	2013	2013-12	Monthly	0	NA	0	2-5 years	36.5	2	1
1532	661	121.1877302	1676.307324	19356.12852	219.9232246	10666.91639	335.9058334	6008.532121	4464.960907	206	0	1	1	0	1	0	1	1	21/06/2013	2013	2013-06	Monthly	0	NA	0	>15 years	36.8	2	1
1533	661	176.010751	2324.766254	23252.99497	328.8350794	12487.07451	500.6858062	8568.358956	6146.055599	358	0	1	1	0	1	0	1	1	23/07/2013	2013	2013-07	Monthly	0	NA	0	>15 years	36.8	2	1
1534	661	157.255507	2078.590949	20905.71224	291.7068193	11618.51726	433.3055969	7713.937963	5607.776175	310	0	1	1	0	1	0	1	1	22/08/2013	2013	2013-08	Monthly	0	NA	1	>15 years	36.4	2	1
1535	661	178.8961731	2206.328323	22216.88738	338.2412648	11826.38031	473.7256703	7698.280629	5726.805354	386	0	1	1	0	1	0	1	1	18/09/2013	2013	2013-09	Monthly	0	NA	0	>15 years	37	2	1
1536	661	193.3232838	2244.998644	21419.11864	353.0932566	11815.59521	491.6978645	8191.920027	5379.158572	358	0	1	1	0	1	0	1	1	31/10/2013	2013	2013-10	Monthly	0	0	0	>15 years	36	2	1
1537	661	142.8283963	1716.334133	19396.60699	273.8865605	10699.06402	399.1841811	6101.253969	4405.591008	296	0	1	1	0	1	0	1	1	21/11/2013	2013	2013-11	Monthly	0	NA	0	>15 years	36	2	1
1538	661	113.9741748	1247.662052	16936.95045	231.313571	9109.742666	321.9990259	4230.355644	2991.10167	235	0	1	1	0	1	0	1	1	15/12/2013	2013	2013-12	Monthly	0	NA	0	>15 years	36.2	2	1
1539	662	257.6300804	54.22939885	160.1164268	350.0278073	840.3039152	821.8795938	54	123.7758726	505	0	0	0	0	0	1	0	0	22/06/2013	2013	2013-06	Monthly	0	NA	0	10-15 years	36.6	2	1
1540	662	352.1858014	67.97769715	178.0399074	550.2131422	1136.392738	1142.896591	70	250.0273775	735	0	0	0	1	0	1	0	0	23/07/2013	2013	2013-07	Monthly	0	NA	1	10-15 years	36.6	2	1
1541	662	296.0005179	59.5759593	161.3113255	474.2046379	973.3200601	881.5468237	62	171.6956646	671	0	0	0	0	0	1	0	0	24/08/2013	2013	2013-08	Monthly	0	NA	0	10-15 years	36.6	2	1
1542	662	396.4945209	91.655322	227.0307544	668.2515245	1319.929438	1384.528053	77	356.4991587	875	0	0	0	1	0	1	0	0	19/09/2013	2013	2013-09	Monthly	0	NA	0	10-15 years	36.2	2	1
1543	662	212.86457	48.8828384	135.023554	403.1051974	720.0777843	670.4026526	58	39.63349066	662	0	0	0	0	0	0	0	0	21/11/2013	2013	2013-11	Monthly	0	NA	0	10-15 years	36.2	2	1
1544	662	211.9509881	46.59145535	135.023554	377.3411003	769.9588386	670.9332382	59	76.44552719	579	0	0	0	0	0	0	0	0	16/12/2013	2013	2013-12	Monthly	0	NA	0	10-15 years	36.4	2	1
1545	663	78.5680387	13.7482983	14857.55899	10.09057705	3911.18626	600.9471336	98	1701.762235	109	0	0	1	0	0	0	0	0	21/06/2013	2013	2013-06	Monthly	0	NA	0	10-15 years	36.6	2	1
1546	663	139.7780223	18.3310644	17626.70321	63.49797896	5341.109817	811.7648524	147.5	2358.274314	212	0	0	1	0	0	1	0	1	25/07/2013	2013	2013-07	Monthly	0	NA	1	10-15 years	36.3	2	1
1547	663	165.8151049	21.3862418	18558.89991	133.373131	6049.676589	1150.398308	190	2823.06819	309	0	0	1	0	0	1	0	1	24/08/2013	2013	2013-08	Monthly	0	NA	0	10-15 years	36.6	2	1
1548	663	154.3953319	20.62244745	16819.47998	145.9037236	4678.587096	760.1614019	136	2013.870015	420.5	0	0	1	0	0	1	0	0	20/09/2013	2013	2013-09	Monthly	0	NA	0	10-15 years	36.5	2	1
1549	663	206.0127061	23.67762485	19357.05283	225.3322745	6151.996701	1069.542355	183	2791.155468	390.5	0	0	1	0	0	1	0	1	22/11/2013	2013	2013-11	Monthly	0	NA	0	10-15 years	36.6	2	1
1550	663	92.7285573	13.7482983	12992.05297	19.82205311	3110.531388	364.0869094	94	1350.781418	165	0	0	1	0	0	0	0	0	14/12/2013	2013	2013-12	Monthly	0	NA	0	10-15 years	36.6	2	1
1551	664	179.0620417	8208.865152	29328.4875	195.0086074	21614.91022	479.2279938	34747.11015	20374.49582	307	0	1	1	0	1	0	1	1	22/06/2013	2013	2013-06	Monthly	0	NA	1	>15 years	36.8	2	1
1552	664	336.1981191	8084.959192	29063.64424	164.7045218	21640.44467	373.0588303	33700.78847	19591.68177	287.5	0	1	1	0	1	0	1	1	24/07/2013	2013	2013-07	Monthly	0	NA	0	>15 years	36.5	2	1
1553	664	393.2969844	8515.14194	30549.48177	256.7251343	22716.80944	693.2233926	35731.74157	18749.19009	393	0	1	1	0	1	0	1	1	23/08/2013	2013	2013-08	Monthly	0	NA	0	>15 years	36	2	1
1554	664	209.2102426	6862.345309	28500.08088	155.3033542	21191.96415	426.3861096	31739.58133	19639.2311	234.5	0	1	1	0	1	0	1	1	31/10/2013	2013	2013-10	Monthly	0	NA	0	>15 years	36	2	1
1555	664	155.3089137	3781.516554	28453.5559	185.079385	18430.69219	261.2465803	24685.32136	13674.39665	466	0	1	1	0	1	0	1	1	14/12/2013	2013	2013-12	Monthly	0	NA	0	>15 years	36.3	2	1
1556	665	131.0989948	42.00868925	3035.302905	210.1678204	636.9426937	1966.617043	28002.83656	8463.037533	238	0	0	0	0	0	1	1	1	22/06/2013	2013	2013-06	Monthly	0	NA	1	5-10 years	36.3	2	1
1557	665	148.9138408	42.7724836	2995.045276	247.3045833	774.4353435	1863.579968	28310.78225	7112.131628	343	0	0	0	0	0	1	1	1	24/07/2013	2013	2013-07	Monthly	0	NA	0	5-10 years	36	2	1
1558	665	176.3212961	40.48110055	2573.445581	245.2114489	804.4918762	1756.89443	24409.62615	5848.38343	397	0	0	0	0	0	1	1	1	23/08/2013	2013	2013-08	Monthly	0	NA	0	5-10 years	36.4	2	1
1559	665	254.8893348	53.08370733	3933.185097	323.7905887	923.4390058	2424.674461	29515.32407	7975.70585	348	0	0	0	0	0	1	1	1	20/09/2013	2013	2013-09	Monthly	0	NA	0	5-10 years	36.4	2	1
1560	665	231.1362069	33.6069514	2043.27679	213.827713	925.3575079	1186.849933	21541.71689	3549.977444	388	0	0	0	0	0	1	1	1	30/10/2013	2013	2013-10	Monthly	0	NA	0	5-10 years	36.5	2	1
1561	665	259.4572441	41.2448949	2632.794804	250.4445023	972.0410587	1506.794827	24413.24601	4922.494006	399.5	0	0	0	0	0	1	1	1	22/11/2013	2013	2013-11	Monthly	0	NA	0	5-10 years	36.5	2	1
1562	666	480.0872597	32.0793627	1405.20088	242.5951923	11850.72945	319.7706541	8152.973538	133.1255203	165	1	0	0	0	1	0	1	0	22/06/2013	2013	2013-06	Monthly	0	NA	1	2-5 years	36.5	2	1
1563	666	419.334067	34.37074575	891.3944358	281.858697	7660.578844	337.1775959	5096.543335	67.6808224	375.5	0	0	0	0	1	0	1	0	24/07/2013	2013	2013-07	Monthly	0	NA	0	2-5 years	36.2	2	1
1564	666	335.7413282	38.1897175	695.4310478	229.5165406	5979.331513	278.6415457	4183.495102	41.9707997	328	0	0	0	0	0	0	1	0	23/08/2013	2013	2013-08	Monthly	0	NA	0	2-5 years	36.2	2	1
1565	666	235.7041161	31.69746553	445.0997686	173.5848881	3709.10404	300.2582104	2790.298977	174.242656	308	0	0	0	0	0	0	1	0	30/10/2013	2013	2013-10	Monthly	0	NA	0	2-5 years	36.3	2	1
1566	666	243.4695618	39.7173062	461.2309011	299.6729385	3509.579823	377.809118	2602.942285	5.741306438	663	0	0	0	0	0	0	1	0	22/11/2013	2013	2013-11	Monthly	0	NA	0	2-5 years	36.3	2	1
1567	666	221.0868066	30.551774	421.7992438	179.3318101	3280.638573	314.4965666	2473.700201	167.9447287	363	0	0	0	0	0	0	1	0	14/12/2013	2013	2013-12	Monthly	0	NA	0	2-5 years	36.4	2	1
1568	667	152.3691702	39.90958328	32.741002	26.21616848	104.5922227	100.4536407	99.36660598	59.02181908	121	0	0	0	0	0	0	0	0	20/06/2013	2013	2013-06	Monthly	0	NA	0	5-10 years	37	2	1
1569	667	135.5376921	34.79297004	38.31393851	60.53731436	111.5074109	112.7946425	72.86884438	65.07533899	198	0	0	0	0	0	0	0	0	20/07/2013	2013	2013-07	Monthly	0	NA	0	5-10 years	36.3	2	1
1570	667	132.4371566	60.37603625	36.22408732	44.761247	123.1767911	133.3705168	70.38467924	65.83202898	165	0	0	0	0	0	0	0	0	20/08/2013	2013	2013-08	Monthly	0	NA	0	5-10 years	36.7	2	1
1571	667	170.0865155	52.18945506	31.34776787	35.4868166	113.236208	131.998483	44.71497269	66.58871897	127	0	0	0	0	0	0	0	0	17/09/2013	2013	2013-09	Monthly	0	NA	0	5-10 years	36	2	1
1572	667	208.1788081	50.14280977	30.65115081	31.7781204	80.38906369	137.7824946	32.29414694	48.42815925	148	0	0	0	0	0	0	0	0	27/10/2013	2013	2013-10	Monthly	0	NA	0	5-10 years	37	2	1
1573	667	92.57312956	41.95622858	25.42652283	13.24303996	63.101093	109.5092081	29.80998179	40.86125937	116	0	0	0	0	0	0	0	0	21/11/2013	2013	2013-11	Monthly	0	NA	0	5-10 years	35.8	2	1
1574	667	186.0321264	54.23610036	33.43761907	40.58726594	124.4733889	155.3294645	33.12220199	72.64223887	146.5	0	0	0	0	0	0	0	0	14/12/2013	2013	2013-12	Monthly	0	NA	0	5-10 years	36.2	2	1
1575	668	193.3232838	69.97859306	9128.681106	247.1574177	207.5585023	473.7256703	330	1192.867847	198	0	0	1	0	0	0	0	0	20/06/2013	2013	2013-06	Monthly	0	NA	0	10-15 years	36.4	2	1
1576	668	252.4744378	85.10909967	10242.53362	338.2412648	252.1835803	521.3626944	381	1343.853418	354	0	0	1	0	0	0	0	0	20/07/2013	2013	2013-07	Monthly	0	NA	0	10-15 years	36.5	2	1
1577	668	206.3076835	75.65253304	8652.676882	327.8449601	243.8812402	487.6536908	303	1106.393408	339	0	0	1	0	0	0	0	0	20/08/2013	2013	2013-08	Monthly	0	NA	1	10-15 years	37	2	1
1578	668	161.5836402	62.41333976	8114.827037	249.632602	185.7648596	406.3669337	266	964.0331159	215	0	0	1	0	0	0	0	0	17/09/2013	2013	2013-09	Monthly	0	NA	0	10-15 years	36.3	2	1
1579	668	131.2867077	51.0654598	6065.470396	252.1076663	144.2531591	348.9173467	179	693.3137448	285	0	0	1	0	0	0	0	0	27/10/2013	2013	2013-10	Monthly	0	NA	0	10-15 years	36.5	2	1
1580	668	207.7503946	81.32647302	9405.848393	323.3894391	242.3245514	521.3626944	334	1127.19367	350	0	0	1	0	0	0	0	0	22/11/2013	2013	2013-11	Monthly	0	NA	0	10-15 years	36.5	2	1
1581	668	168.7971956	68.08727974	7972.415737	256.067513	207.5585023	452.1655936	268	970.0575209	205	0	0	1	0	0	0	0	0	15/12/2013	2013	2013-12	Monthly	0	NA	0	10-15 years	36.1	2	1
1582	669	116.8595969	38.77192318	57.04633406	162.9486226	91.32574101	278.0509449	30	142.2858854	129	0	0	0	0	0	0	0	0	20/06/2013	2013	2013-06	Monthly	0	NA	0	1-2 years	36.2	2	1
1583	669	173.1253288	102.1309196	117.0951068	237.7506691	152.0366029	365.0719901	42	227.1352666	248	0	0	0	0	0	0	0	0	20/07/2013	2013	2013-07	Monthly	0	NA	0	1-2 years	36.1	2	1
1584	669	150.0419516	83.21778634	88.57193973	192.6783496	99.62808111	378.536106	39	135.7590099	174	0	0	0	0	0	0	0	0	20/08/2013	2013	2013-08	Monthly	0	2	1	1-2 years	36.1	2	1
1585	669	201.2581947	85.10909967	100.5816943	282.7965549	213.7852574	502.4835413	44	427.0739446	274.5	0	0	0	0	0	0	0	0	17/09/2013	2013	2013-09	Monthly	0	NA	0	1-2 years	36.1	2	1
1586	669	106.7606194	49.17414648	81.06584314	209.5217052	104.8170437	301.3672938	39	146.2020107	223.5	0	0	0	0	0	0	0	0	27/10/2013	2013	2013-10	Monthly	0	NA	0	1-2 years	37	2	1
1587	669	217.8493721	83.21778634	132.1072999	322.894383	253.2213728	693.3095367	57	334.1760245	348.5	0	0	0	0	0	0	0	0	22/11/2013	2013	2013-11	Monthly	0	NA	0	1-2 years	36.1	2	1
1588	669	138.500263	60.52202643	90.07315904	230.3231868	174.8680382	458.9023443	35	240.1890176	204	0	0	0	0	0	0	0	0	15/12/2013	2013	2013-12	Monthly	0	NA	0	1-2 years	36	2	1
1589	670	86.5626644	58.63071311	45.03657952	162.9486226	124.5351014	331.8681494	26	105.7353827	119	0	0	0	0	0	0	0	0	20/06/2013	2013	2013-06	Monthly	0	NA	0	1-2 years	36.6	2	1
1590	670	108.2033305	68.08727974	66.05364997	217.4468063	141.1397816	341.7383578	39.5	127.2740718	229	0	0	0	0	0	0	0	0	21/07/2013	2013	2013-07	Monthly	0	NA	0	1-2 years	37	2	1
1591	670	144.2711073	77.54384637	88.57193973	270.9166282	174.3491419	435.9997301	48	163.171887	349	0	0	0	0	0	0	0	0	20/08/2013	2013	2013-08	Monthly	0	2	1	1-2 years	36.2	2	1
1592	670	121.1877302	71.86990639	64.55243065	215.4656099	152.5554992	505.1802353	32	193.1955142	184	0	0	0	0	0	0	0	0	17/09/2013	2013	2013-09	Monthly	0	NA	0	1-2 years	36.3	2	1
1593	670	134.1721298	85.10909967	76.56218519	219.427948	195.1049922	611.3353012	42	161.8665119	198	0	0	0	0	0	0	0	0	27/10/2013	2013	2013-10	Monthly	0	NA	0	1-2 years	36.8	2	1
1594	670	96.66164192	68.08727974	68.30547894	200.6050263	122.4595164	430.6115095	43	127.9267594	213	0	0	0	0	0	0	0	0	21/11/2013	2013	2013-11	Monthly	0	2	0	1-2 years	35.8	2	1
1595	670	121.1877302	79.43515969	177.1438795	183.7601183	110.0060062	422.5295308	33	121.3998839	169	0	0	0	0	0	0	0	0	15/12/2013	2013	2013-12	Monthly	0	NA	0	1-2 years	36.2	2	1
1596	671	512.0626243	11203.42952	6089.497662	79.11948271	10750.00671	350.3672459	8360.997583	2983.26244	229	1	1	1	0	1	0	1	1	20/06/2013	2013	2013-06	Monthly	0	NA	0	>15 years	36	2	1
1597	671	1119.550291	15956.05542	9136.340658	334.2825849	13113.16035	1217.960129	11920.09347	5297.968054	547	1	1	1	0	1	1	1	1	21/07/2013	2013	2013-07	Monthly	0	NA	0	>15 years	36.1	2	1
1598	671	1095.421067	18103.27312	10674.15172	379.968879	14357.89105	1652.528713	13572.85269	5780.392782	564.5	1	1	1	0	1	1	1	1	17/09/2013	2013	2013-09	Monthly	0	NA	0	>15 years	36.1	2	1
1599	671	1234.592123	16931.68321	9413.839495	352.6528771	12969.57177	1480.382022	12832.46087	5086.94986	528	1	1	1	0	1	1	1	1	27/10/2013	2013	2013-10	Monthly	0	NA	0	>15 years	36.8	2	1
1600	671	1023.593797	15047.15237	7871.726742	334.2825849	12428.14423	1090.949179	10602.84223	4202.298085	579	1	1	1	0	1	1	1	1	21/11/2013	2013	2013-11	Monthly	0	NA	0	>15 years	35.8	2	1
1601	671	942.7810473	14236.86399	7762.799826	203.8944267	12072.91696	990.4136223	10231.68884	3995.102395	381.5	1	1	1	0	1	1	1	1	15/12/2013	2013	2013-12	Monthly	0	NA	0	>15 years	36.4	2	1
1602	672	50.24700149	77.9070237	4128.793442	13.58912207	177.7811936	19.17226341	60	279.8516516	153	0	0	1	0	0	0	0	0	20/06/2013	2013	2013-06	Monthly	0	NA	1	>15 years	37.2	2	1
1603	672	54.81491072	90.89152765	5211.144033	31.25290708	207.1982257	69.45339211	63	383.4299662	170.5	0	0	1	0	0	0	0	0	21/07/2013	2013	2013-07	Monthly	0	NA	0	>15 years	36.5	2	1
1604	672	42.93834673	69.88718303	3791.918444	9.556428707	126.6211379	2.420366799	48	223.7176545	138	0	0	0	0	0	0	0	0	21/08/2013	2013	2013-08	Monthly	0	NA	0	>15 years	36.7	2	1
1605	672	46.59267411	81.72599545	4469.739122	5.280639156	179.6996957	47.45005135	53	317.8749161	127	0	0	1	0	0	0	0	0	20/09/2013	2013	2013-09	Monthly	0	NA	0	>15 years	36.9	2	1
1606	672	25.58029167	37.80782033	2139.466136	40.01477291	63.95006965	81.86016588	30	181.5902379	53.5	0	0	0	0	0	0	0	0	28/10/2013	2013	2013-10	Monthly	0	NA	0	>15 years	36.9	2	1
1607	672	35.62969197	66.45010845	3505.322019	50.68537902	101.0411101	29.12045877	48	202.6732325	87	0	0	0	0	0	0	0	0	15/12/2013	2013	2013-12	Monthly	0	NA	0	>15 years	36	2	1
1608	673	124.0731523	43.5002065	82.56706246	304.5776094	108.9682137	407.2648056	43	144.8966356	358	0	0	0	0	0	0	0	0	26/06/2013	2013	2013-06	Monthly	0	NA	1	2-5 years	36	2	1
1609	673	165.9117734	53.90242979	129.1048613	397.1536188	145.2909516	495.2928943	54	200.3750772	502	0	0	0	0	0	0	0	0	21/07/2013	2013	2013-07	Monthly	0	NA	0	2-5 years	36.8	2	1
1610	673	157.9768625	49.17414648	115.5938874	353.0932566	158.7822543	517.7662535	47	198.4170145	403	0	0	0	0	0	0	0	0	22/08/2013	2013	2013-08	Monthly	0	NA	0	2-5 years	36.7	2	1
1611	673	160.1409291	54.84808645	112.5914488	353.0932566	149.4421217	577.131932	41	193.8482017	403	0	0	0	0	0	0	0	0	17/09/2013	2013	2013-09	Monthly	0	NA	0	2-5 years	36.3	2	1
1612	673	245.2608825	66.19596641	109.5890102	469.9167769	924.6731278	437.7958439	55	538.5532126	344	0	0	0	0	0	0	0	0	29/10/2013	2013	2013-10	Monthly	0	NA	0	2-5 years	36.3	2	1
1613	673	183.2243063	69.97859306	127.603642	413.4898085	203.4073323	618.5381186	63	230.3987044	516	0	0	0	0	0	0	0	0	21/11/2013	2013	2013-11	Monthly	0	NA	0	2-5 years	36.3	2	1
1614	673	176.010751	54.84808645	93.07559768	288.7367033	155.6688767	512.8214629	40	180.1417632	310	0	0	0	0	0	0	0	0	14/12/2013	2013	2013-12	Monthly	0	NA	0	2-5 years	36.1	2	1
1615	674	25.69015079	13.30319443	50.85304566	21.58216834	35.44033991	226.7911948	25.66970654	34.05104947	119.5	0	0	0	0	0	0	0	0	23/06/2013	2013	2013-06	Monthly	0	NA	0	1-2 years	36.3	2	1
1616	674	347.2599692	21.48977561	57.8192163	344.5914498	92.49064317	403.4176532	38.09053229	75.66899883	284	0	0	0	0	0	0	0	0	31/07/2013	2013	2013-07	Monthly	0	NA	0	1-2 years	36.5	2	1
1617	674	31.0053544	13.30319443	24.38159724	21.58216834	31.98274577	152.1182455	28.98192674	34.05104947	95	0	0	0	0	0	0	0	0	28/08/2013	2013	2013-08	Monthly	0	NA	0	1-2 years	36.5	2	1
1618	674	57.58137245	15.34983972	43.88687502	45.68890969	39.76233258	142.5185892	26.49776159	40.86125937	153	0	0	0	0	0	0	0	0	22/09/2013	2013	2013-09	Monthly	0	NA	0	1-2 years	36	2	1
1619	674	26.57601805	12.27987178	16.370501	46.59083552	25.06755749	111.5002847	17.38915605	25.7274596	74	0	0	0	0	0	0	0	0	21/10/2013	2013	2013-10	Monthly	0	2	0	1-2 years	36.6	2	1
1620	674	49.60856703	14.32651708	22.98836311	14.63271679	46.67752085	514.6518206	22.35748635	36.32111944	130	0	0	0	0	0	0	0	0	18/11/2013	2013	2013-11	Monthly	0	NA	0	1-2 years	36	2	1
1621	674	46.95096523	15.34983972	22.29174604	21.58216834	46.67752085	414.4825103	37.26247724	37.83449941	140	0	0	0	0	0	0	0	0	10/12/2013	2013	2013-12	Monthly	0	NA	0	1-2 years	36	2	1
1622	675	217.923348	3243.204011	3167.629513	227.4214909	2005.4046	246.0594331	6693.932984	8385.614306	419	0	1	0	0	0	0	1	1	24/06/2013	2013	2013-06	Monthly	0	NA	0	>15 years	36.5	2	1
1623	675	304.2954067	5039.510419	4874.248668	313.1327502	2798.058056	357.3420772	9945.612094	10710.34405	527	0	1	1	0	0	0	1	1	31/07/2013	2013	2013-07	Monthly	0	NA	0	>15 years	36	2	1
1624	675	190.4614627	2886.206702	2564.882066	187.2362204	1919.829145	191.0407611	5984.195388	8135.590395	374	0	1	0	0	0	0	1	1	28/08/2013	2013	2013-08	Monthly	0	NA	0	>15 years	36.1	2	1
1625	675	205.5212063	3309.860381	3131.746624	208.7238764	2085.793663	276.3659405	6907.604533	8489.955295	361.5	0	1	0	0	0	0	1	1	22/09/2013	2013	2013-09	Monthly	0	0	0	>15 years	36	2	1
1626	675	165.6571792	2620.951295	2056.056864	173.2304875	1626.365842	201.1200326	5469.42134	7078.064001	341	0	1	0	0	0	0	1	1	21/10/2013	2013	2013-10	Monthly	0	NA	0	>15 years	36.6	2	1
1627	675	266.6460478	3749.187587	3713.490238	272.3480772	2269.910551	331.5589057	8097.675905	8894.348066	481	0	1	0	0	0	0	1	1	18/11/2013	2013	2013-11	Monthly	0	NA	0	>15 years	36	2	1
1628	675	271.0753842	3708.700546	3798.911663	292.0284726	2282.44433	364.7111878	8134.744806	8968.652566	486	0	1	0	0	0	0	1	1	10/12/2013	2013	2013-12	Monthly	0	NA	0	>15 years	36.1	2	1
1629	676	278.6424628	75.61564065	9228.901264	3088.693631	3922.697273	1874.419524	25378.96343	20340.09464	185	0	0	1	1	0	1	1	1	24/06/2013	2013	2013-06	Monthly	0	NA	1	>15 years	36	2	1
1630	676	148.0002589	37.42592315	8957.416185	7222.163387	750.7738177	3086.742685	13992.18421	19740.78088	209.5	0	0	1	1	0	1	1	1	26/08/2013	2013	2013-08	Monthly	0	NA	0	>15 years	36	2	1
1631	676	120.1360127	32.0793627	7213.774789	6245.935606	541.0175893	2384.742072	10079.83649	18342.19701	201	0	0	1	1	0	1	1	1	24/09/2013	2013	2013-09	Monthly	0	NA	0	>15 years	36	2	1
1632	676	140.6916042	33.6069514	7761.032653	7017.810465	541.0175893	2413.730682	9819.325876	18758.09863	258	0	0	1	1	0	1	1	1	24/10/2013	2013	2013-10	Monthly	0	0	0	>15 years	36.2	2	1
1633	676	259.4572441	255.3408408	12187.13545	9857.776287	1810.426472	5511.929865	21163.34449	22248.98516	261	0	0	1	1	0	1	1	1	19/11/2013	2013	2013-11	Monthly	0	NA	0	>15 years	36	2	1
1634	676	105.0619122	74.8518463	7744.537825	6242.412234	612.0021666	2848.412867	12577.47246	19545.20478	148	0	0	1	1	0	1	1	1	11/12/2013	2013	2013-12	Monthly	0	NA	1	>15 years	36	2	1
1635	677	86.7902753	22.9138305	65.71942891	172.0176566	208.4772271	307.6407585	53	111.2633828	470	0	0	0	0	0	0	0	0	25/06/2013	2013	2013-06	Monthly	0	NA	0	5-10 years	36.9	2	1
1636	677	74.91371132	20.62244745	68.10922633	155.8256002	164.9911797	158.6315308	52	85.72178861	442	0	0	0	0	0	0	0	0	27/08/2013	2013	2013-08	Monthly	0	NA	1	5-10 years	36.9	2	1
1637	677	113.2841488	22.15003615	63.3296315	154.7811129	189.9317069	210.1525699	49	97.96775841	399	0	0	0	0	0	0	0	0	25/09/2013	2013	2013-09	Monthly	0	NA	0	5-10 years	36.4	2	1
1638	677	57.55565625	18.3310644	52.57554313	54.13136654	125.3421365	109.2952575	39	61.22984901	237	0	0	0	0	0	0	0	0	24/10/2013	2013	2013-10	Monthly	0	NA	0	5-10 years	36.1	2	1
1639	677	107.8026577	26.73280225	69.30412504	154.2588764	230.2202508	286.0222436	53	110.5636131	388	0	0	0	0	0	0	0	0	19/11/2013	2013	2013-11	Monthly	0	NA	0	5-10 years	36.9	2	1
1640	677	100.494003	25.9690079	70.49902374	180.3767746	236.6152577	321.8803848	54	111.9631525	437	0	0	0	0	0	0	0	0	11/12/2013	2013	2013-12	Monthly	0	NA	0	5-10 years	36.4	2	1
1641	678	215.6053155	933.759198	1582.643338	287.6210673	1459.98009	361.9760281	10489.01242	130.7880881	254	0	1	0	0	0	0	1	0	23/06/2013	2013	2013-06	Monthly	0	NA	NA	>15 years	36.2	2	1
1642	678	515.2601608	1585.355293	2346.814359	921.4593196	2433.939651	1094.160952	14423.03067	638.4316697	855	1	1	0	1	0	1	1	0	31/07/2013	2013	2013-07	Monthly	0	NA	0	>15 years	36.1	2	1
1643	678	216.5188973	550.967059	1290.490604	384.1738885	1090.988188	346.146312	7656.160549	80.53572457	465	0	0	0	0	0	0	1	0	28/08/2013	2013	2013-08	Monthly	0	NA	1	>15 years	36.4	2	1
1644	678	435.3217493	1103.968448	1859.262389	842.5571619	1844.320009	913.5416473	10099.5485	495.361197	911	0	1	0	1	0	1	1	0	22/09/2013	2013	2013-09	Monthly	0	NA	0	>15 years	36.2	2	1
1645	678	394.6673572	1014.429155	1629.841837	743.084416	1566.776706	924.2112211	9367.709354	445.5271189	712	0	1	0	1	0	1	1	0	18/11/2013	2013	2013-11	Monthly	0	NA	0	>15 years	36	2	1
1646	678	407.457503	986.0643987	1682.41738	790.9274628	1577.008718	931.6812928	9290.702311	468.9758696	785	0	1	0	1	0	1	1	0	10/12/2013	2013	2013-12	Monthly	0	NA	1	>15 years	36	2	1
1647	679	93.90193046	32.74632475	877.7375005	121.9250403	513.4527294	221.2883757	46.37108279	132.7990929	258	0	0	0	0	0	0	0	0	23/06/2013	2013	2013-06	Monthly	0	NA	NA	10-15 years	36.5	2	1
1648	679	128.0078203	40.93290593	1041.442511	216.2014636	580.8758151	269.9343203	68.72856914	173.2820073	421	0	0	0	0	0	0	0	0	31/07/2013	2013	2013-07	Monthly	0	NA	0	10-15 years	36.6	2	1
1649	679	93.01606319	30.69967945	744.6836413	158.29759	417.9366913	186.4603101	57.13579844	132.4207479	343	0	0	0	0	0	0	0	0	28/08/2013	2013	2013-08	Monthly	0	NA	0	10-15 years	36	2	1
1650	679	146.1680993	45.02619653	1054.329926	273.28488	613.7229594	330.6383257	83.63356003	198.2527769	543	0	0	0	0	0	0	0	0	23/09/2013	2013	2013-09	Monthly	0	NA	0	10-15 years	36	2	1
1651	679	83.27152324	27.6297115	635.3147623	160.1638436	374.2845654	194.2474588	52.16746814	105.9365984	424	0	0	0	0	0	0	0	0	21/10/2013	2013	2013-10	Monthly	0	2	0	10-15 years	36	2	1
1652	679	149.7115684	44.00287388	1069.307193	219.9409812	709.2389974	445.8475001	94.39827568	95.50088895	396	0	0	0	0	0	0	0	0	18/11/2013	2013	2013-11	Monthly	0	NA	0	10-15 years	36	2	1
1653	679	79.72805416	28.65303415	612.3263992	101.4348467	407.5639089	200.6618148	51.33941309	112.7468082	236	0	0	0	0	0	0	0	0	10/12/2013	2013	2013-12	Monthly	0	NA	0	10-15 years	36	2	1
1654	680	111.0001942	30.16987683	152.9470346	105.1878083	213.5932326	822.9444288	58	99.23388373	194.5	0	0	0	0	0	1	0	0	25/06/2013	2013	2013-06	Monthly	0	NA	1	2-5 years	36.3	2	0
1655	680	128.8150402	37.04402598	246.1491338	219.0566702	235.3362563	1123.611253	48	261.7222776	524	0	0	0	0	0	1	0	0	31/08/2013	2013	2013-08	Monthly	0	NA	0	2-5 years	36.5	2	0
1656	680	240.7288162	54.9931932	350.1053213	393.1118666	485.3810287	1319.455856	60	544.6140458	528.5	0	0	0	0	0	1	0	0	23/09/2013	2013	2013-09	Monthly	0	2	0	2-5 years	38	2	0
1657	680	140.6916042	38.57161468	193.5735906	190.8276316	269.2297932	764.4149816	37.5	179.8779581	340	0	0	0	0	0	1	0	0	24/10/2013	2013	2013-10	Monthly	0	NA	0	2-5 years	36.7	2	0
1658	680	205.5559152	40.48110055	248.5389312	404.6834669	328.703358	921.0101069	40	327.2367925	587	0	0	0	0	0	1	0	0	19/11/2013	2013	2013-11	Monthly	0	NA	0	2-5 years	36.5	2	0
1659	680	105.0619122	38.1897175	78.8633147	69.74495235	190.5712076	220.6794444	31	133.1255203	201	0	0	0	0	0	0	0	0	16/12/2013	2013	2013-12	Monthly	0	NA	0	2-5 years	36	2	0
1660	681	64.45196757	42.37119455	55.92306045	211.8667287	142.1099998	521.5166176	33	200.4616787	111	0	0	0	0	0	0	0	0	25/06/2013	2013	2013-06	Monthly	0	0	0	2-5 years	36.5	2	0
1661	681	63.23589271	31.38607003	50.83914586	195.060645	147.9647189	442.7353945	27	133.6411191	106	0	0	0	0	0	0	0	0	30/08/2013	2013	2013-08	Monthly	0	NA	0	2-5 years	36	2	0
1662	681	336.8527362	69.04935408	643.4783319	283.9869443	7084.210104	413.0900438	63	190.1204016	93	0	0	0	0	0	0	0	0	24/10/2013	2013	2013-10	Monthly	0	NA	0	2-5 years	36.7	2	0
1663	681	290.6418915	56.49492606	361.6842091	255.5127688	6710.572577	385.5173227	33	189.3249188	83	0	0	0	0	0	0	0	0	20/11/2013	2013	2013-11	Monthly	0	NA	0	2-5 years	36.4	2	0
1664	681	250.5114211	59.63353307	363.1367561	275.6188648	6974.034936	427.2889138	34.5	205.2345758	128.5	0	0	0	0	0	0	0	0	11/12/2013	2013	2013-12	Monthly	0	NA	0	2-5 years	36.2	2	0
1665	681	20.67327262	12.55442801	24.69329942	54.97214426	25.54786514	46.1396917	14	28.63738267	21	0	0	0	0	0	0	0	0	21/09/2013	2013	2013-09	PCD	1	1	1	2-5 years	39.9	2	0
1666	682	64.86431102	34.37074575	96.78679531	46.32919194	397.7694332	208.0477286	109	70.32685515	206	0	0	0	0	0	0	0	0	26/06/2013	2013	2013-06	Monthly	0	0	1	5-10 years	36	2	0
1667	682	77.65445685	48.8828384	93.20209919	72.86924197	558.2841081	338.7602352	144	90.27029168	229.5	0	0	0	0	0	0	0	0	01/08/2013	2013	2013-08	Monthly	0	NA	0	5-10 years	36.1	2	0
1668	682	117.852058	71.03287455	108.7357824	153.7366446	638.2216951	406.3175289	801.5	107.7645343	421	0	0	0	0	0	0	1	0	30/08/2013	2013	2013-08	Monthly	0	NA	0	5-10 years	36.3	2	0
1669	682	107.8026577	58.81216495	84.83780824	90.58426804	548.6915976	331.3748584	440	90.97006138	269	0	0	0	0	0	0	0	0	27/09/2013	2013	2013-09	Monthly	0	NA	0	5-10 years	36.8	2	0
1670	682	43.85192857	25.9690079	46.60104959	58.6883336	263.474287	90.9424243	103.5	40.58664277	89	0	0	0	0	0	0	0	0	25/10/2013	2013	2013-10	Monthly	0	NA	0	5-10 years	36.5	2	0
1671	682	64.86431102	35.89833445	63.3296315	26.0564278	399.0484346	214.8891089	133.5	66.12823693	150	0	0	0	0	0	0	0	0	20/11/2013	2013	2013-11	Monthly	0	NA	0	5-10 years	36.1	2	0
1672	682	70.34580209	42.00868925	66.91432762	44.76910422	437.4184764	261.7736521	132	68.22754604	164	0	0	0	0	0	0	0	0	13/12/2013	2013	2013-12	Monthly	0	NA	0	5-10 years	36	2	0
1673	683	63.49393825	19.09485875	50.18574572	7.751788826	103.5991128	240.6932133	25	132.6063587	119.5	0	0	0	0	0	0	0	0	20/11/2013	2013	2013-11	Monthly	0	NA	0	2-5 years	36.1	2	0
1674	683	74.91371132	21.3862418	58.55003667	115.6255023	134.2951463	239.1125542	42	77.67443703	352	0	0	0	0	0	0	0	0	02/08/2013	2013	2013-08	Monthly	0	NA	0	2-5 years	35.5	2	0
1675	683	92.27176638	27.4965966	60.93983408	52.05049845	153.4801672	358.8098184	44	176.69185	188.5	0	0	0	0	0	0	0	0	13/12/2013	2013	2013-12	Monthly	0	NA	0	2-5 years	36.7	2	0
1676	683	104.1483304	28.26039095	80.05821341	261.9598175	184.1762006	402.0933239	58	1550.00622	646	0	0	0	0	0	0	0	0	30/08/2013	2013	2013-08	Monthly	0	NA	0	2-5 years	36.3	2	0
1677	683	10.0494003	3.81897175	10.75408837	25.34268951	15.34801672	8.722804561	8	6.997697029	10	0	0	0	0	0	0	0	0	27/09/2013	2013	2013-09	Monthly	0	NA	1	2-5 years	36.3	2	0
1678	683	47.50625596	15.275887	64.52453021	8.047286571	78.01908498	53.73579203	29	96.21833415	121	0	0	0	0	0	0	0	0	25/10/2013	2013	2013-10	Monthly	0	NA	0	2-5 years	36.5	2	0
1679	684	10.0494003	4.5827661	11.94898708	24.00886375	17.9060195	8.722804561	11	6.997697029	10	0	0	0	0	0	0	0	0	23/06/2013	2013	2013-06	Monthly	0	NA	1	5-10 years	36.6	2	0
1680	684	10.0494003	4.5827661	10.75408837	24.00886375	16.62701811	8.722804561	10	6.997697029	9	0	0	0	0	0	0	0	0	31/07/2013	2013	2013-07	Monthly	0	NA	0	5-10 years	36.8	2	0
1681	684	10.0494003	4.5827661	10.75408837	23.34195087	17.9060195	8.051819595	10	6.997697029	10	0	0	0	0	0	0	0	0	28/08/2013	2013	2013-08	Monthly	0	NA	0	5-10 years	36.6	2	0
1682	684	9.135818453	4.5827661	10.75408837	24.00886375	15.34801672	8.051819595	9	6.997697029	9.5	0	0	0	0	0	0	0	0	22/09/2013	2013	2013-09	Monthly	0	NA	0	5-10 years	36.7	2	0
1683	684	10.0494003	4.5827661	10.75408837	23.34195087	15.34801672	8.051819595	9	6.997697029	9	0	0	0	0	0	0	0	0	18/11/2013	2013	2013-11	Monthly	0	2	0	5-10 years	36.6	2	0
1684	684	10.0494003	4.5827661	10.75408837	24.00886375	15.34801672	8.722804561	9	6.997697029	9	0	0	0	0	0	0	0	0	10/12/2013	2013	2013-12	Monthly	0	NA	0	5-10 years	36	2	0
1685	685	31.89122166	16.37316237	20.20189485	63.33441703	62.23669447	234.5886528	22.35748635	99.50473346	97	0	0	0	0	0	0	0	0	28/06/2013	2013	2013-06	Monthly	0	NA	0	2-5 years	36.8	3	1
1686	685	42.52162889	19.44313032	35.17916173	58.68064541	67.85528494	221.2883757	28.15387169	100.6397684	224.5	0	0	0	0	0	0	0	0	22/07/2013	2013	2013-07	Monthly	0	NA	0	2-5 years	36.3	3	1
1687	685	38.97815981	17.39648502	22.98836311	28.07001003	76.06707102	282.7992148	21.5294313	88.53272863	134.5	0	0	0	0	0	0	0	0	24/08/2013	2013	2013-08	Monthly	0	NA	0	2-5 years	36	3	1
1688	685	46.95096523	19.44313032	29.25791668	63.32266341	107.6176175	500.7897362	27.32581664	101.3964584	208	0	0	0	0	0	0	0	0	22/09/2013	2013	2013-09	Monthly	0	2	0	2-5 years	36.5	3	1
1689	685	43.40749615	18.41980767	23.68498017	35.95044578	86.43985343	323.2742933	23.1855414	127.880608	147	0	0	0	0	0	0	0	0	27/10/2013	2013	2013-10	Monthly	0	NA	0	2-5 years	36.7	3	1
1690	685	41.63576162	17.39648502	23.68498017	60.53731436	72.60947688	230.0016552	26.49776159	108.9633583	193.5	0	0	0	0	0	0	0	0	24/11/2013	2013	2013-11	Monthly	0	NA	0	2-5 years	36.4	3	1
1691	685	1113.265452	843.9336074	2428.015928	962.1598253	22557.31831	1534.046741	659.9598747	1013.035993	335	1	0	0	1	1	1	0	0	21/12/2013	2013	2013-12	Monthly	0	NA	0	2-5 years	36.5	3	1
1692	686	133.7659575	647.3341738	4022.995497	70.28790011	4640.091332	144.3484549	4314.198655	886.8861831	175	0	0	1	0	0	0	1	0	22/07/2013	2013	2013-07	Monthly	0	NA	0	>15 years	36.3	3	1
1693	686	202.8636045	1201.174432	6691.573639	124.7215534	6394.820357	329.7177627	6504.789919	1431.370579	213	0	1	1	0	0	0	1	0	24/08/2013	2013	2013-08	Monthly	0	2	0	>15 years	36.6	3	1
1694	686	122.249683	704.1794177	4143.372081	67.96585362	4730.853178	145.2634196	4166.869858	865.1453077	181	0	0	1	0	0	0	1	0	22/09/2013	2013	2013-09	Monthly	0	NA	0	>15 years	36.7	3	1
1695	687	1175.841381	6350.982661	13718.52641	70.75234612	8542.771615	504.4858469	24895.22214	647.869791	232.5	1	1	1	0	1	0	1	0	28/06/2013	2013	2013-06	Monthly	0	NA	0	>15 years	35.5	3	1
1696	687	1320.846701	6470.774786	14542.21901	171.3635121	8537.127237	571.5349626	25531.31144	703.2532391	444	1	1	1	0	1	0	1	0	22/07/2013	2013	2013-07	Monthly	0	NA	0	>15 years	35.2	3	1
1697	687	1539.793122	8701.057159	17319.04492	159.2307042	11483.98665	693.9049408	29975.44777	982.5775533	335.5	1	1	1	0	1	0	1	0	24/08/2013	2013	2013-08	Monthly	0	NA	0	>15 years	35.7	3	1
1698	687	974.4539953	5359.309689	11773.39024	135.4439311	7540.148415	410.3328784	21837.69402	510.0121051	387.5	1	1	1	0	0	0	1	0	22/09/2013	2013	2013-09	Monthly	0	NA	0	>15 years	36.3	3	1
1699	687	8977.885971	28377.03277	18231.33436	3004.665945	20392.7186	5297.569793	35387.7308	11664.57005	716	1	1	1	1	1	1	1	1	27/10/2013	2013	2013-10	Monthly	0	NA	0	>15 years	35.3	3	1
1700	687	7539.953422	23277.85368	18678.95324	1489.836126	20085.53371	4421.930328	34677.99565	5733.355315	634	1	1	1	1	1	1	1	1	24/11/2013	2013	2013-11	Monthly	0	NA	0	>15 years	35.8	3	1
1701	687	4878.351403	14570.39032	13664.18365	499.2536401	17127.58012	2115.991882	29328.48344	2028.516825	373	1	1	1	0	1	1	1	0	21/12/2013	2013	2013-12	Monthly	0	NA	0	>15 years	36.9	3	1
1702	686	117.3774131	698.2579748	3886.808628	54.03976186	4788.76788	158.0752143	4122.917977	897.7575937	149.5	0	0	0	0	0	0	1	0	27/10/2013	2013	2013-10	Monthly	0	0	0	>15 years	36.2	3	1
1703	686	88.58672685	518.2489663	12960.25252	148.967815	11451.0802	369.7781024	481.928039	802.1110696	349	0	0	1	0	1	0	0	0	24/11/2013	2013	2013-11	Monthly	0	NA	0	>15 years	36	3	1
1704	686	107.1899395	633.7151425	3683.600742	30.3875114	4930.52924	121.4810437	3969.713612	906.4551944	114.5	0	0	0	0	0	0	1	0	21/12/2013	2013	2013-12	Monthly	0	NA	0	>15 years	36.6	3	1
1705	688	69.09764694	21.48977561	27.86468256	65.17979671	114.1006065	152.1182455	25.66970654	72.64223887	177	0	0	0	0	0	0	0	0	28/06/2013	2013	2013-06	Monthly	0	NA	0	5-10 years	36.6	3	1
1706	688	72.64111601	23.53642091	35.52747026	110.7448209	116.2616029	130.1691753	34.77831209	81.72251873	274.5	0	0	0	0	0	0	0	0	22/07/2013	2013	2013-07	Monthly	0	NA	0	5-10 years	36	3	1
1707	688	107.1899395	32.74632475	39.01055558	152.699429	180.6592937	191.9569281	34.77831209	120.3137081	293	0	0	0	0	0	0	0	0	24/08/2013	2013	2013-08	Monthly	0	NA	0	5-10 years	36.2	3	1
1708	688	62.89657606	23.53642091	29.25791668	78.18518444	92.0584439	102.2817345	28.98192674	66.58871897	225	0	0	0	0	0	0	0	0	22/09/2013	2013	2013-09	Monthly	0	NA	0	5-10 years	36.7	3	1
1709	688	4578.519587	108.4722007	214.5580557	82.8323796	3875.963028	142.5185892	11693.87641	91.18114358	265	1	0	0	0	0	0	1	0	27/10/2013	2013	2013-10	Monthly	0	NA	0	5-10 years	36.4	3	1
1710	688	1455.017783	58.32939095	371.9935121	126.5861011	2994.276523	221.2883757	3988.119136	105.1799084	303	1	0	0	0	0	0	1	0	24/11/2013	2013	2013-11	Monthly	0	NA	0	5-10 years	36.7	3	1
1711	688	557.2105119	37.86293799	248.6922918	97.7125337	2052.946519	245.1415952	895.9555639	90.0461086	264	1	0	0	0	0	0	1	0	21/12/2013	2013	2013-12	Monthly	0	NA	0	5-10 years	36.4	3	1
1712	689	40.13047038	21.97024902	46.48150479	122.1603206	46.83775276	213.9203888	20	63.63862815	67	0	0	0	0	0	0	0	0	28/06/2013	2013	2013-06	Monthly	0	NA	0	10-15 years	36.5	3	1
1713	689	69.31626701	29.81676653	74.07989825	228.66422	75.57910104	396.3806628	32	97.04890793	150	0	0	0	0	0	0	0	0	22/07/2013	2013	2013-07	Monthly	0	NA	0	10-15 years	36	3	1
1714	689	81.47701561	29.81676653	79.89008635	210.1864438	78.77258418	459.0098609	26	93.86697652	98	0	0	0	0	0	0	0	0	24/08/2013	2013	2013-08	Monthly	0	NA	0	10-15 years	35.8	3	1
1715	689	119.1753363	32.95537354	81.34263338	234.5406028	88.35303361	431.4642145	34	116.1404964	155	0	0	0	0	0	0	0	0	22/09/2013	2013	2013-09	Monthly	0	NA	0	10-15 years	36.3	3	1
1716	689	4612.33002	496.9363266	10454.68733	1074.432944	20798.09631	3636.362676	9435.840766	1111.429552	682	1	0	1	1	1	1	1	0	27/10/2013	2013	2013-10	Monthly	0	NA	0	10-15 years	35.6	3	1
1717	689	2405.69469	527.4609926	9872.491395	5977.085272	9750.768528	2744.851607	693	3240.954293	332.5	1	0	1	1	1	1	1	1	24/11/2013	2013	2013-11	Monthly	0	NA	0	10-15 years	35.7	3	1
1718	689	1307.280474	435.8670417	5696.331109	3621.65649	4945.640893	1515.047619	336	2671.892309	232	1	0	1	1	0	1	0	1	21/12/2013	2013	2013-12	Monthly	0	NA	0	10-15 years	35.7	3	1
1719	689	2376.173786	112.9898521	4060.000451	516.2568869	11765.50135	3732.454069	590	316.6021751	260	1	0	1	1	1	1	0	0	23/10/2013	2013	2013-10	PCD	1	1	1	10-15 years	39.7	3	1
1720	690	54.7233687	42.37119455	1130.081585	203.4645214	526.9247185	220.9112512	23	146.3688448	95	0	0	0	0	0	0	0	0	28/06/2013	2013	2013-06	Monthly	0	NA	0	10-15 years	36.5	3	1
1721	690	97.28598879	67.48005057	1901.384055	276.4559412	882.4658417	390.5313621	47	227.5080956	224.5	0	0	0	0	0	0	0	0	22/07/2013	2013	2013-07	Monthly	0	NA	0	10-15 years	36.5	3	1
1722	690	80.26094075	67.48005057	2033.565834	243.7714483	902.6912349	375.4884064	33	213.1894043	153.5	0	0	0	0	0	0	0	0	24/08/2013	2013	2013-08	Monthly	0	NA	1	10-15 years	35.8	3	1
1723	690	97.28598879	61.20283657	1764.844635	335.8430265	762.1779767	419.7723871	43	213.1894043	472	0	0	0	0	0	0	0	0	22/09/2013	2013	2013-09	Monthly	0	NA	0	10-15 years	36.2	3	1
1724	690	66.88411729	51.78701556	1406.791793	233.7012189	629.1161791	361.2793109	31	146.3688448	154	0	0	0	0	0	0	0	0	27/10/2013	2013	2013-10	Monthly	0	NA	0	10-15 years	35.8	3	1
1725	690	98.50206365	64.34144357	1612.327197	284.4051877	729.1786508	430.629187	43	197.2797473	287	0	0	0	0	0	0	0	0	24/11/2013	2013	2013-11	Monthly	0	0	0	10-15 years	39.2	3	1
1726	690	76.61271617	52.57166731	1242.65398	238.7369962	566.3110106	370.4735967	45	168.6423646	181	0	0	0	0	0	0	0	0	21/12/2013	2013	2013-12	Monthly	0	NA	0	10-15 years	NA	3	1
1727	691	54.7233687	474.4400202	14631.23019	239.5761664	273.5750559	369.6377757	916	1742.64185	107	0	0	1	0	0	0	1	0	28/06/2013	2013	2013-06	Monthly	0	0	0	>15 years	35.8	3	1
1728	691	79.04486589	538.7050446	16655.56684	305.7319208	362.9925839	420.6076166	1137.5	2081.117576	234	0	0	1	0	0	0	1	0	22/07/2013	2013	2013-07	Monthly	0	NA	0	>15 years	36	3	1
1729	691	94.85383907	759.0753994	18272.77409	342.1161549	636.0353925	504.0308636	3066.240408	2689.983019	200	0	0	1	0	0	0	1	1	24/08/2013	2013	2013-08	Monthly	0	NA	0	>15 years	35.9	3	1
1730	691	130.7280474	758.0063297	19476.14318	457.8778119	620.600224	586.8281826	3079.716183	2851.633501	517.5	0	0	1	0	0	0	1	1	22/09/2013	2013	2013-09	Monthly	0	NA	1	>15 years	35.4	3	1
1731	691	68.70822958	497.4719085	14875.63196	271.4326244	331.0577524	410.5839429	1007	1827.212656	167	0	0	1	0	0	0	1	0	27/10/2013	2013	2013-10	Monthly	0	NA	0	>15 years	36.8	3	1
1732	691	130.12001	897.4900895	19442.33665	431.1538227	698.3083138	646.3110543	3463.577845	3160.601902	383	0	1	1	0	0	0	1	1	24/11/2013	2013	2013-11	Monthly	0	NA	0	>15 years	36.4	3	1
1733	691	79.04486589	589.0219826	16454.735	302.3864005	385.3469659	464.8500183	1283	2157.980423	206.5	0	0	1	0	0	0	1	0	21/12/2013	2013	2013-12	Monthly	0	NA	0	>15 years	35.6	3	1
1734	692	109.4467374	114.5591556	7164.039749	418.6209027	5957.975049	468.1867516	273	9778.55611	182	0	0	1	0	0	0	0	1	28/06/2013	2013	2013-06	Monthly	0	NA	0	10-15 years	36.5	3	1
1735	692	100.3261759	91.0196031	5957.691799	393.5457641	4745.51595	420.6076166	196	8250.410325	217	0	0	1	0	0	0	0	1	22/07/2013	2013	2013-07	Monthly	0	NA	0	10-15 years	36	3	1
1736	692	150.7932826	160.0689572	7935.77462	479.992805	6533.866509	514.8570388	301	10632.22761	215	0	0	1	0	0	0	0	1	24/08/2013	2013	2013-08	Monthly	0	NA	0	10-15 years	35.4	3	1
1737	692	212.8131005	150.6531362	8024.747668	578.6765705	6710.572577	614.6988552	335	10839.98376	374	0	0	1	1	0	0	0	1	22/09/2013	2013	2013-09	Monthly	0	NA	0	10-15 years	35.6	3	1
1738	692	2041.098454	277.7667198	11047.57479	383.5128692	18735.1314	752.3386325	3856.030085	12308.15653	324.5	1	0	1	0	1	1	1	1	27/10/2013	2013	2013-10	Monthly	0	0	1	10-15 years	36	3	1
1739	692	2152.863243	1165.018364	25093.50329	2242.83407	20804.23035	1700.150627	4079.630318	24676.37776	647	1	1	1	1	1	1	1	1	24/11/2013	2013	2013-11	Monthly	0	NA	0	10-15 years	36.4	3	1
1740	692	442.651249	277.7667198	18116.50741	715.6742121	12665.62325	609.7071946	630	15266.09608	237	1	0	1	1	1	0	0	1	21/12/2013	2013	2013-12	Monthly	0	NA	0	10-15 years	35.9	3	1
1741	693	872.533712	3027.416942	6147.664106	887.0199585	22605.03452	943.2803213	12555.13655	1969.001688	514	1	1	1	1	1	1	1	0	28/06/2013	2013	2013-06	Monthly	0	NA	1	>15 years	35.8	3	1
1742	693	456.6361099	2438.409637	5211.087842	704.0660008	22850.23647	815.0755633	10694.71616	1865.34829	633.5	1	1	1	1	1	1	1	0	22/07/2013	2013	2013-07	Monthly	0	NA	0	>15 years	35.7	3	1
1743	693	541.1533127	4282.564812	7517.442173	741.3685074	24410.49291	972.6960269	12836.72299	3175.26053	536	1	1	1	1	1	1	1	1	24/08/2013	2013	2013-08	Monthly	0	2	0	>15 years	36.5	3	1
1744	693	330.7723619	2282.551448	5520.618598	594.4739626	21987.56755	684.1569816	8035.55167	2157.980423	668	0	1	1	1	1	0	1	0	22/09/2013	2013	2013-09	Monthly	0	NA	0	>15 years	36	3	1
1745	693	248.0792714	1832.850216	4299.989702	431.1538227	19552.39307	547.3091965	6154.733062	1755.69812	358	0	1	1	0	1	0	1	0	27/10/2013	2013	2013-10	Monthly	0	NA	0	>15 years	36	3	1
1746	693	427.4503133	3790.924756	5373.244488	706.9683113	20298.43231	1742.080705	8171.448754	2194.934641	626	0	1	1	1	1	1	1	0	24/11/2013	2013	2013-11	Monthly	0	NA	0	>15 years	35.2	3	1
1747	693	352.6617094	2783.643555	5415.926479	545.3987698	19690.20671	852.4444483	8068.419539	2282.189565	453	0	1	1	1	1	1	1	1	21/12/2013	2013	2013-12	Monthly	0	NA	0	>15 years	35.5	3	1
1748	694	217.6773999	591.1626066	6280.561769	352.5710467	482.7482017	348.7409963	2924.023565	7135.29674	67	0	0	1	0	0	0	1	1	28/06/2013	2013	2013-06	Monthly	0	NA	0	>15 years	35.9	3	1
1749	694	445.0833987	711.4988228	8366.470102	547.4794485	708.9532576	479.8622945	3453.208361	8054.35236	366	1	0	1	1	0	0	1	1	22/07/2013	2013	2013-07	Monthly	0	NA	0	>15 years	36.3	3	1
1750	694	381.2394686	733.4168629	8176.431016	497.9228165	713.2112351	459.0098609	3614.703935	7663.824517	192	0	0	1	0	0	0	1	1	24/08/2013	2013	2013-08	Monthly	0	NA	0	>15 years	35.4	3	1
1751	694	373.334982	542.9882142	6899.402541	529.5819808	566.3110106	454.4204149	2674.693798	6156.836744	522	0	0	1	1	0	0	1	1	22/09/2013	2013	2013-09	Monthly	0	NA	0	>15 years	35.7	3	1
1752	694	5281.468293	13522.79197	24940.2416	1102.472509	13261.84882	2222.23491	31417.34541	26631.94163	488.5	1	1	1	1	1	1	1	1	27/10/2013	2013	2013-10	Monthly	0	NA	1	>15 years	36	3	1
1753	694	5842.002177	16798.81726	25345.17784	989.0327672	8287.088755	1366.780971	36662.60513	25134.6153	294	1	1	1	1	1	1	1	1	24/11/2013	2013	2013-11	Monthly	0	0	1	>15 years	35.8	3	1
1754	694	5497.660832	26475.72239	26174.67575	1317.962154	12169.98106	1876.047995	33647.84761	26154.26849	386	1	1	1	1	1	1	1	1	21/12/2013	2013	2013-12	Monthly	0	NA	0	>15 years	35.2	3	1
1755	695	886.5185729	1380.472119	4093.97488	342.5343594	2490.384604	490.6993759	142	3082.059855	300.5	1	1	1	0	0	0	0	1	24/07/2013	2013	2013-07	Monthly	0	NA	0	>15 years	36.8	3	1
1756	695	1064.065502	1921.06736	5510.929191	386.0212218	3194.547637	631.337259	211	4364.46421	331	1	1	1	0	0	0	0	1	24/08/2013	2013	2013-08	Monthly	0	NA	0	>15 years	36.4	3	1
1757	695	846.3881025	1218.374601	4082.651535	341.2797442	2422.789211	498.1992506	133	2981.634105	307	1	1	1	0	0	0	0	1	22/09/2013	2013	2013-09	Monthly	0	NA	0	>15 years	36.2	3	1
1758	695	974.0759628	1667.996521	4823.580207	367.6249244	2886.908761	593.8999557	169	3887.63925	296.5	1	1	1	0	0	0	0	1	27/10/2013	2013	2013-10	Monthly	0	NA	0	>15 years	36.9	3	1
1759	695	1933.636246	38966.76944	28561.67566	825.8238283	22524.22607	2408.015153	32333.57281	23920.71526	778	1	1	1	1	1	1	1	1	24/11/2013	2013	2013-11	Monthly	0	NA	0	>15 years	36.6	3	1
1760	695	1317.009073	16216.64524	8739.700706	562.0411308	14219.05433	678.7508905	7961.821737	16607.44045	416	1	1	1	1	1	0	1	1	21/12/2013	2013	2013-12	Monthly	0	NA	0	>15 years	36.6	3	1
1761	695	1344.370758	2538.542475	5922.942699	438.2541998	3122.162019	677.5033064	2922.796714	4586.277589	385	1	1	1	0	0	0	1	1	14/11/2013	2013	2013-11	PCD	1	1	1	>15 years	39.5	3	1
1762	696	66.6045849	8.782060891	36.89941293	52.61820348	129.0639101	1323.409864	26.83960609	41.00131162	191	0	0	0	0	0	1	0	0	02/07/2013	2013	2013-07	Monthly	0	NA	1	2-5 years	36.6	3	1
1763	696	118.4081509	19.51569087	74.69881153	149.1543995	238.271834	288.2370984	100.8798988	68.16468056	388.5	0	0	0	0	0	0	0	0	19/08/2013	2013	2013-08	Monthly	0	NA	0	2-5 years	37.4	3	1
1764	696	150.7853797	17.56412178	60.29904064	183.4907431	316.7029793	329.0730172	62.93424877	84.56520521	478	0	0	0	0	0	0	0	0	23/09/2013	2013	2013-09	Monthly	0	NA	0	2-5 years	36.1	3	1
1765	696	227.5656651	8671.364712	30430.26867	146.6042126	14269.45482	77.14304155	11181.30976	1726.116994	279	0	1	1	0	1	0	1	0	23/10/2013	2013	2013-10	Monthly	0	NA	NA	2-5 years	36.2	3	1
1766	696	81.40560377	11.22152225	40.49935565	74.88068602	181.6822734	528.8145419	36.09464268	47.15150836	234	0	0	0	0	0	0	0	0	19/11/2013	2013	2013-11	Monthly	0	NA	0	2-5 years	36	3	1
1767	696	105.4572594	13.66098361	38.69938429	95.07223631	276.991007	581.1048404	33.3181317	65.60209859	266	0	0	0	0	0	0	0	0	16/12/2013	2013	2013-12	Monthly	0	NA	0	2-5 years	36.3	3	1
1768	697	39.77773821	8.050222483	119.6980956	47.24575717	228.3438409	10.00809892	27.76510975	38.95124603	142.5	0	0	0	0	0	0	0	0	19/08/2013	2013	2013-08	Monthly	0	NA	0	2-5 years	36.3	3	1
1769	697	67.52964858	12.68519906	197.9968498	113.171676	539.0900244	166.2344267	35.16913902	96.60934049	219	0	0	0	0	0	0	0	0	16/09/2013	2013	2013-09	Monthly	0	NA	1	2-5 years	36.2	3	1
1770	697	51.80356604	10.24573771	161.0974369	81.00155957	375.2781385	221.3690665	31.46712438	58.68312725	220	0	0	0	0	0	0	0	0	23/10/2013	2013	2013-10	Monthly	0	NA	0	2-5 years	36.3	3	1
1771	697	50.41597052	9.269953163	128.6979524	71.28360588	355.4221524	130.1829961	33.3181317	59.96441824	186	0	0	0	0	0	0	0	0	19/11/2013	2013	2013-11	Monthly	0	NA	0	2-5 years	36.6	3	1
1772	697	85.10585849	15.12466042	225.896406	150.2476195	703.8947096	868.6390569	37.02014633	126.5915496	284	0	0	0	0	0	1	0	0	16/12/2013	2013	2013-12	Monthly	0	NA	0	2-5 years	36	3	1
1773	698	72.64111601	59.3527136	410.3074506	443.0233134	324.1494504	338.0034399	110.5453492	570.7900061	216	0	0	0	0	0	0	0	0	02/07/2013	2013	2013-07	Monthly	0	NA	0	10-15 years	35.2	3	1
1774	698	100.9888686	39.90958328	247.9956747	352.1107783	200.1082607	311.3100249	72.86884438	240.3361291	508	0	0	0	0	0	0	0	0	19/08/2013	2013	2013-08	Monthly	0	NA	0	10-15 years	36.4	3	1
1775	698	111.6192758	59.3527136	355.9713196	440.6635353	321.1240555	372.0814216	93.57022063	473.1256071	361.5	0	0	0	0	0	0	0	0	23/09/2013	2013	2013-09	Monthly	0	NA	0	10-15 years	35.6	3	1
1776	698	67.76884604	41.95622858	270.9840379	275.1585918	226.472416	282.7992148	66.24440399	277.1072977	194	0	0	0	0	0	0	0	0	24/10/2013	2013	2013-10	Monthly	0	NA	0	10-15 years	36.4	3	1
1777	698	214.379879	35.81629269	212.4682045	222.7459405	186.7100834	235.964897	58.79190854	151.6934828	208.5	0	0	0	0	0	0	0	0	19/11/2013	2013	2013-11	Monthly	0	NA	0	10-15 years	35.6	3	1
1778	698	204.635339	57.3060683	358.0611708	419.9074542	381.1997536	436.1589305	88.60189033	462.2811742	284	0	0	0	0	0	0	0	0	18/12/2013	2013	2013-12	Monthly	0	NA	0	10-15 years	36.2	3	1
1779	699	86.01280534	72.81263865	2222.098249	364.3227495	2394.117527	280.6640267	172.8875838	883.5831066	193	0	0	0	0	0	0	0	0	02/07/2013	2013	2013-07	Monthly	0	NA	0	10-15 years	36	3	1
1780	699	101.7468551	62.61886924	2213.048588	412.5743897	2125.14434	344.6556883	204.1861981	848.8275743	356.5	0	0	0	0	0	0	0	0	20/08/2013	2013	2013-08	Monthly	0	NA	0	10-15 years	36.2	3	1
1781	699	136.3617646	75.72514419	2547.296089	551.023275	2288.577572	559.5193529	231.0135817	972.789597	659	0	0	0	1	0	0	0	0	23/09/2013	2013	2013-09	Monthly	0	NA	1	10-15 years	36.4	3	1
1782	699	135.3128279	80.09390251	2704.784646	441.5356918	2416.147712	667.2019993	233.9944021	1005.22868	392	0	0	0	0	0	0	0	0	24/10/2013	2013	2013-10	Monthly	0	NA	0	10-15 years	35.4	3	1
1783	699	125.8723981	61.16261646	2400.681206	333.2377062	2064.177084	474.4145889	189.282096	872.577179	294	0	0	0	0	0	0	0	0	20/12/2013	2013	2013-12	Monthly	0	NA	0	10-15 years	36.6	3	1
1784	700	501.9161873	19070.56639	27505.97166	677.8279255	15347.89016	1324.736434	20283.07111	15413.71106	546	1	1	1	1	1	1	1	1	02/07/2013	2013	2013-07	Monthly	0	NA	0	>15 years	36.9	3	1
1785	700	716.9482006	16308.77046	27747.02692	873.6834608	14522.73709	1577.811297	24361.58518	12630.30232	543	1	1	1	1	1	1	1	1	20/08/2013	2013	2013-08	Monthly	0	NA	0	>15 years	36.3	3	1
1786	700	350.3448413	10553.58952	26636.05826	689.6560011	9920.501617	871.3609975	15300.00928	8319.567549	620	0	1	1	1	1	1	1	1	16/09/2013	2013	2013-09	Monthly	0	NA	0	>15 years	36.2	3	1
1787	700	939.8472389	13046.75298	26042.65844	1423.595859	15921.26225	2831.650439	19406.13015	13948.886	414	1	1	1	1	1	1	1	1	23/10/2013	2013	2013-10	Monthly	0	NA	1	>15 years	36.6	3	1
1788	700	754.7099201	17472.44676	26959.57766	2135.527999	18837.11168	5171.516221	20565.24017	15364.83747	654.5	1	1	1	1	1	1	1	1	19/11/2013	2013	2013-11	Monthly	0	NA	1	>15 years	35.8	3	1
1789	701	113.094962	31.38607003	681.2445545	134.3763526	3333.464153	502.7813549	55	151.1417419	91	0	0	0	0	0	0	0	0	02/07/2013	2013	2013-07	Monthly	0	0	0	2-5 years	37	3	1
1790	701	107.0145877	36.09398054	323.9179865	132.8493486	2347.21011	418.1018848	47	119.3224278	108	0	0	0	0	0	0	0	0	20/08/2013	2013	2013-08	Monthly	0	NA	0	2-5 years	36.6	3	1
1791	701	137.4164592	36.09398054	502.5812705	224.4658623	3121.097525	539.405532	71	159.0965704	198.5	0	0	0	0	0	0	0	0	17/09/2013	2013	2013-09	Monthly	0	NA	1	2-5 years	37.1	3	1
1792	701	5798.51567	84.74238909	10379.46758	288.5868838	23967.03496	696.6318769	8734.657225	198.870713	258	1	0	1	0	1	0	1	0	23/10/2013	2013	2013-10	Monthly	0	NA	0	2-5 years	37.5	3	1
1793	701	3026.911135	81.60378209	5030.179096	328.3151757	21759.91578	759.4039182	4020.315098	254.5545126	427.5	1	0	1	0	1	1	1	0	19/11/2013	2013	2013-11	Monthly	0	NA	0	2-5 years	36.8	3	1
1794	701	167.8183307	36.09398054	502.5812705	224.8857313	3480.896625	539.8215119	223.5	167.0513989	194	0	0	0	0	0	0	0	0	21/09/2013	2013	2013-09	PCD	1	1	1	2-5 years	36.3	3	1
1795	701	8011.011562	111.4205486	14187.68413	260.1230155	25208.75465	706.1952502	12132.36081	198.870713	158	1	0	1	0	1	0	1	0	20/10/2013	2013	2013-10	PCD	1	1	1	2-5 years	36	3	1
1796	702	386.2140861	100.4940983	9950.834229	538.7449025	5076.679263	148.1947963	6321.078226	2228.086589	539.5	0	0	1	1	0	0	1	0	02/07/2013	2013	2013-07	Monthly	0	2	0	>15 years	36.1	3	1
1797	702	449.5809481	129.0670674	10284.36345	685.0718067	4637.365569	243.3305803	7595.18553	2312.677269	717.5	1	0	1	1	0	0	1	1	20/08/2013	2013	2013-08	Monthly	0	NA	0	>15 years	35.6	3	1
1798	702	473.6326038	123.5513978	11528.48511	715.4709248	4906.414182	219.6815381	8244.328047	2641.127316	790	1	0	1	1	0	0	1	1	17/09/2013	2013	2013-09	Monthly	0	NA	0	>15 years	35.2	3	1
1799	702	546.7126344	291.8938448	11764.41255	831.4240314	4902.442984	298.4310639	9362.4797	3176.4124	886	1	0	1	1	0	0	1	1	23/10/2013	2013	2013-10	Monthly	0	NA	0	>15 years	36.2	3	1
1800	702	4870.426469	7554.294321	18818.23608	1621.721805	14424.32169	10204.36943	25549.03956	17628.19798	812	1	1	1	1	1	1	1	1	25/11/2013	2013	2013-11	Monthly	0	1	0	>15 years	36	3	1
1801	702	9662.927046	3874.584867	10140.20257	598.8780883	9263.199682	691.7294513	12633.35186	6192.880495	761	1	1	1	1	1	0	1	1	05/11/2013	2013	2013-11	PCD	1	1	1	>15 years	38.2	3	1
1802	703	43.00640267	27.66880269	31.28548543	95.54334696	71.72618312	139.2781088	43.22189594	105.2981019	127	0	0	0	0	0	0	0	0	03/07/2013	2013	2013-07	Monthly	0	NA	1	2-5 years	35.8	3	1
1803	703	33.56597282	21.84379159	28.35247118	81.36371782	54.8192971	138.9138974	37.26025512	69.8512161	92	0	0	0	0	0	0	0	0	21/08/2013	2013	2013-08	Monthly	0	NA	0	2-5 years	35.9	3	1
1804	703	61.88726238	33.49381378	42.03987105	146.8845122	120.9098516	232.986763	53.65476737	273.6708094	200.5	0	0	0	0	0	0	0	0	17/09/2013	2013	2013-09	Monthly	0	NA	0	2-5 years	36.9	3	1
1805	703	49.30002258	34.95006655	35.19617111	107.3067095	93.75636794	213.7261746	38.75066532	121.9789893	139	0	0	0	0	0	0	0	0	23/10/2013	2013	2013-10	Monthly	0	NA	0	2-5 years	37	3	1
1806	703	46.15321262	26.21254991	33.24082827	106.2372617	74.8001624	195.4856296	47.69312655	170.9790961	153	0	0	0	0	0	0	0	0	19/11/2013	2013	2013-11	Monthly	0	NA	0	2-5 years	35.8	3	1
1807	704	99.6489818	17810.70347	13625.08865	142.6049886	2392.580537	1738.22146	8581.292902	6872.117991	114	0	1	1	0	0	1	1	1	03/07/2013	2013	2013-07	Monthly	0	NA	1	>15 years	36.6	3	1
1808	704	110.1383483	18294.00158	13930.43577	198.2579836	2430.492948	1739.260913	9051.763535	7076.971302	189	0	1	1	0	0	1	1	1	21/08/2013	2013	2013-08	Monthly	0	NA	0	>15 years	36.3	3	1
1809	704	141.0819795	20538.50415	15455.77494	248.5937258	3020.696969	1995.940537	10632.5	8129.268951	264	0	1	1	0	0	1	1	1	17/09/2013	2013	2013-09	Monthly	0	NA	0	>15 years	36	3	1
1810	704	164.6830541	21991.59401	16036.23927	275.3745867	3245.097457	2281.247185	11720.97423	8759.442244	275	0	1	1	0	0	1	1	1	24/10/2013	2013	2013-10	Monthly	0	NA	0	>15 years	36	3	1
1811	704	2650.789706	22110.67228	15799.99774	201.4701313	8174.735557	2399.729797	25352.56294	8795.51022	233	1	1	1	0	1	1	1	1	15/11/2013	2013	2013-11	PCD	1	1	1	>15 years	36	3	1
1812	705	34.54882347	19.44313032	114.9418155	22.50890058	762.3995073	132.2074804	57.96385349	108.4675479	110	0	0	0	0	0	0	0	0	02/07/2013	2013	2013-07	Monthly	0	NA	0	>15 years	36.7	3	1
1813	705	57.58137245	27.6297115	154.6489882	102.8309575	1003.566698	193.7893397	88.60189033	264.6686499	216	0	0	0	0	0	0	0	0	24/08/2013	2013	2013-08	Monthly	0	NA	0	>15 years	36.4	3	1
1814	705	82.38565597	34.79297004	205.8503424	211.5277473	1285.360621	312.690374	113.4435418	417.8392968	390	0	0	0	0	0	0	0	0	16/09/2013	2013	2013-09	Monthly	0	2	0	>15 years	35.2	3	1
1815	705	61.12484152	25.58306621	140.0200298	131.2478618	888.169494	194.2474588	81.14939488	191.6847681	297.5	0	0	0	0	0	0	0	0	22/10/2013	2013	2013-10	Monthly	0	NA	0	>15 years	36.2	3	1
1816	705	71.75524875	33.76964739	203.4121827	151.3000279	1228.310317	280.0418928	112.6154868	353.9380556	289.5	0	0	0	0	0	0	0	0	18/11/2013	2013	2013-11	Monthly	0	NA	0	>15 years	35.7	3	1
1817	705	66.44004514	30.69967945	165.7948612	104.2272028	1067.099991	234.5886528	96.88244083	257.6387322	232.5	0	0	0	0	0	0	0	0	14/12/2013	2013	2013-12	Monthly	0	NA	0	>15 years	36.6	3	1
1818	706	147.085125	21.46725996	176.3971935	102.3040183	152.8910935	1413.561554	47.66343841	7.980656449	324	0	0	0	0	0	1	0	0	03/07/2013	2013	2013-07	Monthly	0	NA	0	5-10 years	37	3	1
1819	706	128.5838514	19.51569087	134.9978522	90.01653759	146.9342976	944.0986058	46.27518292	13.85037056	265	0	0	0	0	0	1	0	0	20/08/2013	2013	2013-08	Monthly	0	NA	0	5-10 years	36.4	3	1
1820	706	115.6329599	90.26007027	129.5979381	110.2717455	134.0279066	517.5184041	40.72216097	14.78661621	334.5	0	0	0	0	0	0	0	0	18/09/2013	2013	2013-09	Monthly	0	NA	0	5-10 years	36.6	3	1
1821	706	481.0331132	131.0729559	9034.812802	617.5999908	3627.688672	1348.912767	7012.51443	2129.436209	774	1	0	1	1	0	1	1	0	24/10/2013	2013	2013-10	Monthly	0	NA	0	5-10 years	36.4	3	1
1822	706	128.1213196	52.69236535	206.096721	102.3040183	261.1062181	1001.89663	140.6765561	5.28729919	291	0	0	0	0	0	1	0	0	27/11/2013	2013	2013-11	Monthly	0	NA	1	5-10 years	36.6	3	1
1823	706	3899.619414	7.843704504	5680.299839	300.6282374	9038.941302	3247.910906	6229.44632	622.742315	682	1	0	1	0	1	1	1	0	03/12/2013	2013	2013-12	PCD	1	1	1	5-10 years	39.6	3	1
1824	707	1356.289927	14527.5851	27946.83817	987.8998602	22131.93813	5154.044758	30083.29355	14947.36763	554.5	1	1	1	1	1	1	1	1	03/07/2013	2013	2013-07	Monthly	0	NA	1	10-15 years	36.5	3	1
1825	707	829.1844223	8866.946171	24528.56925	721.3827862	19540.72334	3371.948689	25169.6149	10945.81352	465	1	1	1	1	1	1	1	1	20/08/2013	2013	2013-08	Monthly	0	NA	1	10-15 years	36.4	3	1
1826	707	758.3811983	13104.37517	28540.85915	1458.758923	21414.1255	2443.830835	27286.16032	13019.25368	699	1	1	1	1	1	1	1	1	24/10/2013	2013	2013-10	Monthly	0	NA	1	10-15 years	36.4	3	1
1827	708	93.3553619	37.8625721	219.4872338	219.1396882	1094.848952	305.0296686	1216.919932	113.6385456	154	0	0	0	0	0	0	1	0	03/07/2013	2013	2013-07	Monthly	0	NA	0	10-15 years	36	3	1
1828	708	84.96386869	34.22194016	165.7153057	232.5272818	883.7690421	245.6621816	980.6899147	103.7342687	217	0	0	0	0	0	0	1	0	20/08/2013	2013	2013-08	Monthly	0	NA	0	10-15 years	36.1	3	1
1829	708	88.11067865	33.49381378	165.22647	220.746148	854.5662389	278.6341895	979.1995045	93.82999178	189	0	0	0	0	0	0	1	0	24/10/2013	2013	2013-10	Monthly	0	NA	1	10-15 years	36.7	3	1
1830	709	28.32128956	32.03756101	40.08452821	70.26866539	39.9617306	270.515781	147.5506103	61.51077239	64	0	0	0	0	0	0	0	0	04/07/2013	2013	2013-07	Monthly	0	NA	0	1-2 years	36.3	3	1
1831	709	30.41916287	26.21254991	28.35247118	88.76041944	40.98639036	227.9174947	146.0602001	45.87244043	110	0	0	0	0	0	0	0	0	21/08/2013	2013	2013-08	Monthly	0	NA	0	1-2 years	37.1	3	1
1832	709	63.98513568	53.8813526	80.16905643	151.16426	85.04675999	441.3172362	292.8656052	82.36188167	210	0	0	0	0	0	0	0	0	24/10/2013	2013	2013-10	Monthly	0	NA	1	1-2 years	37	3	1
1833	709	83.91493204	64.07512201	77.23604217	202.0055055	106.5646149	598.2848013	262.312196	113.6385456	303.5	0	0	0	0	0	0	0	0	20/11/2013	2013	2013-11	Monthly	0	NA	0	1-2 years	35.7	3	1
1834	709	100.6979185	30.58130823	43.99521389	103.0289811	66.60288433	362.9589343	347.2655777	87.57465899	130	0	0	0	0	0	0	0	0	18/12/2013	2013	2013-12	Monthly	0	NA	0	1-2 years	38.2	3	1
1835	710	68.45471226	11.95441814	9882.092524	115.7100507	5196.31158	120.9782573	663.586123	2897.700694	193.5	0	0	1	0	0	0	0	1	04/07/2013	2013	2013-07	Monthly	0	NA	0	10-15 years	35.3	3	1
1836	710	148.0101887	86.3569321	9344.252669	190.4520919	4712.321917	204.084071	464.6028365	2643.077022	403	0	0	1	0	0	0	0	1	21/08/2013	2013	2013-08	Monthly	0	2	0	10-15 years	35.8	3	1
1837	710	251.6173207	90.74796254	10346.66656	183.1245555	5034.485292	253.4816261	482.6501578	2347.363265	317	0	0	1	0	0	0	0	1	25/10/2013	2013	2013-10	Monthly	0	NA	0	10-15 years	36	3	1
1838	710	1937.305896	20656.44844	26013.81483	426.4366442	25046.6463	608.6580908	12313.68815	26561.63378	566	1	1	1	0	1	0	1	1	20/11/2013	2013	2013-11	Monthly	0	NA	1	10-15 years	35.8	3	1
1839	710	491.6713455	6435.032079	23285.5184	277.1737849	21591.93291	223.0568531	4491.760559	15492.61287	355	1	1	1	0	1	0	1	1	18/12/2013	2013	2013-12	Monthly	0	NA	0	10-15 years	36.2	3	1
1840	710	1425.911812	1927.072743	11757.22125	209.9090652	15638.41829	269.5737216	9957.303215	3219.634358	386	1	1	1	0	1	0	1	1	15/11/2013	2013	2013-11	PCD	1	1	1	10-15 years	37.7	3	1
1841	711	167.8298641	4980.748672	9883.045408	204.6824475	14582.43161	274.0674008	3774.170647	2142.813796	289.5	0	1	1	0	1	0	1	0	25/10/2013	2013	2013-10	Monthly	0	NA	0	>15 years	36	3	0
1842	711	191.955407	4427.052079	8631.713287	216.4622857	11910.45377	307.0607894	3614.176384	1880.751482	275	0	1	1	0	1	0	1	0	12/12/2013	2013	2013-12	Monthly	0	0	0	>15 years	36.6	3	0
1843	711	123.7745248	5724.965603	10298.21118	127.6283377	14951.93699	207.6453308	4239.292255	2621.90838	159	0	1	1	0	1	0	1	1	04/07/2013	2013	2013-07	Monthly	0	NA	0	>15 years	35.8	3	0
1844	711	11.53830316	10.19376941	9.776714198	24.30344818	13.32057687	11.57615811	14.90410205	11.46811011	10	0	0	0	0	0	0	0	0	22/08/2013	2013	2013-08	Monthly	0	NA	1	>15 years	35.7	3	0
1845	711	160.4873075	3775.571586	7441.218049	246.4514465	10830.0063	293.8603161	2935.18685	1680.204687	431	0	1	1	0	1	0	1	0	19/09/2013	2013	2013-09	Monthly	0	NA	0	>15 years	36.3	3	0
1846	712	74.93015802	4694.437949	11095.36087	56.56128366	9229.151612	176.7355743	1943.089414	3197.270635	122	0	1	1	0	1	0	1	1	04/07/2013	2013	2013-07	Monthly	0	NA	0	>15 years	36.5	3	0
1847	712	113.3203007	6316.416413	11975.87546	95.79491564	9508.662107	523.5994542	2514.768121	4082.027436	190	0	1	1	0	1	0	1	1	21/08/2013	2013	2013-08	Monthly	0	NA	0	>15 years	36.1	3	0
1848	712	114.7078962	4624.695533	9323.852548	125.5091711	9180.573061	403.0789755	2089.542457	3284.330934	297.5	0	1	1	0	1	0	1	1	19/09/2013	2013	2013-09	Monthly	0	NA	0	>15 years	36	3	0
1849	712	118.4081509	4791.244316	9258.674883	158.2697795	9170.487211	310.3366078	2188.960816	3054.033114	452	0	1	1	0	1	0	1	1	26/10/2013	2013	2013-10	Monthly	0	NA	1	>15 years	36	3	0
1850	712	169.7491851	7418.316545	12862.12388	153.5283007	9645.215611	833.7607696	2987.378056	4895.449066	305	0	1	1	0	1	1	1	1	25/11/2013	2013	2013-11	Monthly	0	NA	0	>15 years	36.8	3	0
1851	712	213.6897099	8449.37914	13991.16584	182.3922396	9897.532974	1284.545753	3607.289868	5458.622782	337	0	1	1	0	1	1	1	1	17/12/2013	2013	2013-12	Monthly	0	NA	0	>15 years	36	3	0
1852	713	61.97926651	28.29775176	3923.565239	83.52409137	7602.857103	15.07167044	133.2725268	10.31139704	205.5	0	0	0	0	0	0	0	0	04/07/2013	2013	2013-07	Monthly	0	NA	0	>15 years	37.1	3	0
1853	713	114.7078962	42.44662764	4850.157991	248.6282971	8965.970553	145.6798625	203.6108048	172.4068342	450	0	0	1	0	1	0	0	0	22/08/2013	2013	2013-08	Monthly	0	NA	0	>15 years	36.2	3	0
1854	713	66.6045849	23.90672131	3052.090897	110.9966215	5954.810251	12.42510056	107.3584244	6.80234763	272	0	0	0	0	0	0	0	0	19/09/2013	2013	2013-09	Monthly	0	NA	0	>15 years	36.2	3	0
1855	713	61.97926651	23.41882904	2999.609949	95.07223631	6268.038433	9.909958483	99.49164327	12.00741359	222.5	0	0	0	0	0	0	0	0	28/10/2013	2013	2013-10	Monthly	0	NA	1	>15 years	36.1	3	0
1856	713	86.03092217	30.00537471	3331.463855	166.6664811	5977.148236	40.10852825	129.5705122	16.71954665	353	0	0	0	0	0	0	0	0	24/11/2013	2013	2013-11	Monthly	0	NA	0	>15 years	36.4	3	0
1857	713	98.05675	33.66456675	3731.232663	191.1852851	6978.386338	97.99727542	164.7396512	50.7480852	382	0	0	0	0	0	0	0	0	18/12/2013	2013	2013-12	Monthly	0	NA	0	>15 years	35.5	3	0
1858	714	347.8239434	553.9049919	12038.29601	209.5414217	9326.428011	146.5181137	2637.349159	436.5332963	279.5	0	0	1	0	1	0	1	0	05/07/2013	2013	2013-07	Monthly	0	0	1	>15 years	36.9	3	0
1859	714	595.2784776	1362.879723	15382.78061	326.7959881	10312.22341	423.2805271	4474.502069	878.1863136	336	1	1	1	0	1	0	1	0	22/08/2013	2013	2013-08	Monthly	0	2	0	>15 years	36.9	3	0
1860	714	160.9610802	46.91058726	8571.390627	127.6885459	7785.035776	13.56617094	1654.664695	55.07382494	360	0	0	1	0	1	0	1	0	20/09/2013	2013	2013-09	Monthly	0	2	0	>15 years	36.8	3	0
1861	714	574.4645448	1392.123446	16434.11001	293.1725409	10530.96624	408.6624542	4402.382303	902.5567643	299	1	1	1	0	1	0	1	0	28/10/2013	2013	2013-10	Monthly	0	NA	0	>15 years	35.7	3	0
1862	714	348.2864752	636.3392701	11612.62644	211.7475916	9307.485137	178.416653	3071.68252	534.3088944	265.5	0	0	1	0	1	0	1	0	21/11/2013	2013	2013-11	Monthly	0	NA	0	>15 years	36.2	3	0
1863	714	242.366684	350.3753156	9528.54112	145.875757	8468.5781	62.14969251	2265.475211	308.9019312	228.5	0	0	1	0	1	0	1	0	18/12/2013	2013	2013-12	Monthly	0	NA	0	>15 years	35	3	0
1864	715	501.3845141	44.886089	1221.280569	189.3524523	2317.193586	401.7909324	1194.825223	18.54170589	350.5	1	0	0	0	0	0	1	0	05/07/2013	2013	2013-07	Monthly	0	NA	1	2-5 years	36.3	3	1
1865	715	249.7671934	29.2735363	524.6916521	150.2476195	1135.762409	53.82778032	733.9244011	138.8919431	315	0	0	0	0	0	0	1	0	22/08/2013	2013	2013-08	Monthly	0	NA	0	2-5 years	36.3	3	1
1866	715	168.3615896	27.80985949	412.6434348	147.3327434	782.3258549	32.63147948	445.1672597	116.3412217	314	0	0	0	0	0	0	0	0	20/09/2013	2013	2013-09	Monthly	0	NA	0	2-5 years	37.1	3	1
1867	715	182.2375448	26.83407494	225.896406	256.0301458	539.5864241	47.17418082	241.5564548	138.3794267	505	0	0	0	0	0	0	0	0	29/10/2013	2013	2013-10	Monthly	0	NA	0	2-5 years	36.6	3	1
1868	715	187.325395	24.39461359	198.8968355	276.8022193	469.0976732	11.04067652	201.2970457	120.1850947	560	0	0	0	0	0	0	0	0	21/11/2013	2013	2013-11	Monthly	0	NA	1	2-5 years	35.1	3	1
1869	715	208.1393278	18.78385246	64.79896904	123.3304507	4564.39482	9.235609249	154.0963591	16.20841249	253	0	0	0	0	0	0	0	0	18/12/2013	2013	2013-12	Monthly	0	NA	0	2-5 years	37	3	1
1870	716	490.0781685	6153.816916	10682.29902	2114.866212	15193.29894	858.6705918	9265.272039	5907.478713	326.5	1	1	1	1	1	1	1	1	07/07/2013	2013	2013-07	Monthly	0	NA	0	>15 years	36.3	3	0
1871	716	745.4538891	7648.486704	12582.64723	2821.958382	15907.55402	1266.581449	13396.40334	7041.080238	570	1	1	1	1	1	1	1	1	22/08/2013	2013	2013-08	Monthly	0	NA	0	>15 years	37.1	3	0
1872	716	406.7770406	4698.938585	9530.389031	1876.272916	12737.4737	712.0161083	7639.829835	4677.565915	643	0	1	1	1	1	0	1	1	20/09/2013	2013	2013-09	Monthly	0	NA	0	>15 years	35.8	3	0
1873	716	541.1533127	5485.0598	10697.48562	2093.810008	13666.06675	1034.796954	10271.28319	5298.98246	541	1	1	1	1	1	1	1	1	31/10/2013	2013	2013-10	Monthly	0	NA	0	>15 years	35.8	3	0
1874	716	2527.323966	25188.79443	13775.56591	2755.519229	17003.82635	3363.724433	19605.11749	13227.82007	959	1	1	1	1	1	1	1	1	22/11/2013	2013	2013-11	Monthly	0	NA	0	>15 years	35.7	3	0
1875	716	1686.717469	21641.06983	19575.11393	4388.040282	19926.47228	2598.975731	22198.46685	17538.91802	755	1	1	1	1	1	1	1	1	20/12/2013	2013	2013-12	Monthly	0	NA	0	>15 years	35.2	3	0
1876	716	1287.823277	7442.515011	12230.63468	2396.01694	15145.69566	1331.743756	15133.64228	5972.614742	691	1	1	1	1	1	1	1	1	16/11/2013	2013	2013-11	PCD	1	1	1	>15 years	36	3	0
1877	717	64.75445754	17.07622951	50.39919814	96.15629656	188.6318686	8.703601729	41.64766463	103.0157954	256	0	0	0	0	0	0	0	0	22/08/2013	2013	2013-08	Monthly	0	NA	0	5-10 years	36.6	3	0
1878	717	78.16788089	15.6125527	41.84933417	121.878333	238.271834	62.14969251	39.79665731	117.3662545	309	0	0	0	0	0	0	0	0	23/09/2013	2013	2013-09	Monthly	0	NA	0	5-10 years	36.2	3	0
1879	717	74.00509434	15.12466042	50.39919814	120.7894345	263.0918167	73.80962976	48.12619024	3.721034397	269	0	0	0	0	0	0	0	0	31/10/2013	2013	2013-10	Monthly	0	NA	0	5-10 years	36.6	3	0
1880	717	50.87850236	12.68519906	31.49949884	63.01973765	137.9991039	11.36076319	30.54162073	84.56520521	170	0	0	0	0	0	0	0	0	22/11/2013	2013	2013-11	Monthly	0	NA	1	5-10 years	36.7	3	0
1881	717	3143.431928	54.15604216	2637.675844	197.4206771	10062.14187	138.1382986	800.5606645	7.086441471	274	1	0	0	0	1	0	1	0	13/12/2013	2013	2013-12	Monthly	0	NA	0	5-10 years	35.6	3	0
1882	717	71.2299033	16.10044497	44.99928406	103.7517181	195.5814637	41.35512517	38.87115365	136.3293611	265	0	0	0	0	0	0	0	0	26/11/2013	2013	2013-11	PCD	1	1	1	5-10 years	39.1	3	0
1883	718	308.9712689	118.0364927	8262.135494	81.361843	8696.921941	213.7772165	7268.437656	1730.346165	148	0	0	1	0	1	0	1	0	06/07/2013	2013	2013-07	Monthly	0	0	0	>15 years	36	3	0
1884	718	12.02582783	3.903138174	13.49978522	23.57852732	16.87758824	10.99287794	10.18054024	8.200262323	11	0	0	0	0	0	0	0	0	22/08/2013	2013	2013-08	Monthly	0	NA	0	>15 years	36.2	3	0
1885	718	1979.146498	2618.792756	17192.60675	3819.579639	22816.17868	10256.00901	15552.55526	9727.88845	653	1	1	1	1	1	1	1	1	23/09/2013	2013	2013-09	Monthly	0	NA	1	>15 years	36.1	3	0
1886	718	913.5003832	2738.872339	19515.23703	578.6492722	13692.67544	2778.210748	12447.69282	9643.523366	340	1	1	1	1	1	1	1	1	31/10/2013	2013	2013-10	Monthly	0	NA	0	>15 years	36.4	3	0
1887	718	1667.285108	1127.793003	7928.180667	643.8112334	21278.87631	7534.963515	8321.020368	6075.867833	313	1	1	1	1	1	1	1	1	17/09/2013	2013	2013-09	PCD	1	1	1	>15 years	37.6	3	0
1888	718	434.7799292	1670.683298	16498.49956	233.850559	9727.980942	1301.651643	7071.355052	6271.462276	183	0	1	1	0	1	1	1	1	11/11/2013	2013	2013-11	PCD	1	1	1	>15 years	36.4	3	0
1889	719	1091.418585	8481.897838	13852.88276	642.3510986	9242.431025	679.9728123	15308.43766	6775.517787	134	1	1	1	1	1	0	1	1	06/07/2013	2013	2013-07	Monthly	0	NA	0	>15 years	36	3	0
1890	719	819.2195241	6969.746947	11172.90336	523.1028798	7470.794302	595.2235413	12046.37428	5570.403407	127	1	1	1	1	0	0	1	1	26/08/2013	2013	2013-08	Monthly	0	NA	0	>15 years	35.5	3	0
1891	719	1233.355462	9664.421582	14503.07773	818.7681417	9784.93543	956.5220426	16554.46818	7401.15557	154	1	1	1	1	1	1	1	1	31/10/2013	2013	2013-10	Monthly	0	0	0	>15 years	37.7	3	0
1892	719	947.7142638	7191.581765	11696.45604	721.3827862	7831.474537	678.9510487	12691.74716	5740.72207	136.5	1	1	1	1	1	0	1	1	25/11/2013	2013	2013-11	Monthly	0	NA	1	>15 years	35.3	3	0
1893	719	683.9066962	5609.917429	9518.146891	518.8080735	6277.065683	474.9238949	10067.37557	4393.866104	122	1	1	1	1	0	0	1	1	12/12/2013	2013	2013-12	Monthly	0	NA	0	>15 years	35.1	3	0
1894	720	136.9094245	11.88417828	8084.139497	175.0734265	1167.531987	386.7762136	1359.06997	1130.581252	301	0	0	1	0	0	0	1	0	06/07/2013	2013	2013-07	Monthly	0	NA	0	>15 years	36.8	3	1
1895	720	113.7828325	15.30462766	6714.87889	149.5187873	993.7921076	208.7188702	1101.349353	912.0423437	295.5	0	0	1	0	0	0	1	0	26/08/2013	2013	2013-08	Monthly	0	NA	1	>15 years	35.8	3	1
1896	720	113.7828325	9.167320936	7578.323675	172.8793156	992.7993083	195.6620813	1001.394958	874.1275073	457.5	0	0	1	0	0	0	1	0	20/09/2013	2013	2013-09	Monthly	0	NA	0	>15 years	36.9	3	1
1897	720	114.7078962	13.64298712	6199.42772	163.7447339	951.1017373	220.103396	1119.396675	850.6929727	401	0	0	1	0	0	0	1	0	31/10/2013	2013	2013-10	Monthly	0	NA	0	>15 years	36.9	3	1
1898	720	160.0360165	5.89153667	7929.146263	222.0529189	1279.221909	463.809719	1456.420436	1353.85138	409	0	0	1	0	0	0	1	0	22/11/2013	2013	2013-11	Monthly	0	NA	0	>15 years	37.1	3	1
1899	720	106.3823231	14.07607439	6484.982251	124.7828584	986.3461128	242.4850891	1167.522865	919.7245145	245	0	0	1	0	0	0	1	0	20/12/2013	2013	2013-12	Monthly	0	NA	0	>15 years	35.4	3	1
1900	721	88.8061132	10.24573771	38.69938429	88.93386346	169.7686817	6.964565716	44.4241756	82.00262323	209	0	0	0	0	0	0	0	0	19/08/2013	2013	2013-08	Monthly	0	NA	0	5-10 years	35.3	3	1
1901	721	91.58130424	11.22152225	47.6992411	149.883194	160.8334879	6.788022159	43.49867194	76.36494288	425	0	0	0	0	0	0	0	0	23/09/2013	2013	2013-09	Monthly	0	NA	1	5-10 years	36.6	3	1
1902	721	95.28155896	12.19730679	38.69938429	83.52409137	190.6174672	11.64287068	50.90270121	94.81553311	169	0	0	0	0	0	0	0	0	22/10/2013	2013	2013-10	Monthly	0	NA	0	5-10 years	36.7	3	1
1903	721	55.50382075	8.294168619	30.59951316	39.73279764	97.29433221	90.81073078	31.92987621	48.17654115	124	0	0	0	0	0	0	0	0	18/11/2013	2013	2013-11	Monthly	0	NA	0	5-10 years	37	3	1
1904	721	82.33066745	12.19730679	36.89941293	64.81512991	169.7686817	13.1768504	45.34967926	99.94069706	153	0	0	0	0	0	0	0	0	16/12/2013	2013	2013-12	Monthly	0	NA	0	5-10 years	36.6	3	1
1905	722	312.531239	69.04935408	711.748042	326.6423146	1254.506628	420.6076166	97	521.0223785	163	0	0	0	0	0	0	0	0	31/10/2013	2013	2013-10	Monthly	0	0	0	5-10 years	36.4	3	1
1906	723	110.6628123	31.38607003	66.09088962	221.1066573	435.9104489	423.948387	407.5	159.0965704	177	0	0	0	0	0	0	0	0	06/07/2013	2013	2013-07	Monthly	0	NA	0	5-10 years	35.9	3	0
1907	723	99.11010108	28.24746303	55.19678693	199.2627619	316.6870783	377.9957297	285	112.958565	142	0	0	0	0	0	0	0	0	23/08/2013	2013	2013-08	Monthly	0	NA	1	5-10 years	36.9	3	0
1908	723	2763.817579	507.1120157	9648.788665	730.5950677	23431.33561	1497.347778	24219.39172	1575.075814	387	1	0	1	1	1	1	1	0	21/09/2013	2013	2013-09	Monthly	0	NA	0	5-10 years	36.7	3	0
1909	723	470.6209708	76.89587158	1994.347065	301.5500299	16933.66889	765.2220058	7293.288764	584.0893379	235	1	0	0	0	1	1	1	0	23/11/2013	2013	2013-11	Monthly	0	NA	1	5-10 years	36.9	3	0
1910	723	197.0041273	45.50980155	613.7011179	238.7369962	10354.83327	588.4921338	3181.337379	278.4189982	176	0	0	0	0	1	0	1	0	20/12/2013	2013	2013-12	Monthly	0	NA	0	5-10 years	36.1	3	0
1911	723	4429.882423	381.2073976	14966.34257	363.0253123	23984.68896	963.9971798	30035.50023	1029.425725	297	1	0	1	0	1	1	1	0	15/09/2013	2013	2013-09	PCD	1	1	1	5-10 years	36.4	3	0
1912	724	114.7078962	15.6125527	41.39934133	88.57302575	147.9270969	178.416653	46.27518292	121.4663857	219	0	0	0	0	0	0	0	0	06/07/2013	2013	2013-07	Monthly	0	NA	0	2-5 years	36.5	3	0
1913	724	821.919079	23.41882904	77.39876858	114.9847115	5615.272888	141.4895066	119.3899719	99.42818067	339.5	1	0	0	0	0	0	0	0	19/12/2013	2013	2013-12	Monthly	0	NA	0	2-5 years	35.7	3	0
1914	724	147.085125	16.10044497	57.59908359	137.1401212	203.5238582	197.7669858	62.93424877	113.7786397	385	0	0	0	0	0	0	0	0	23/08/2013	2013	2013-08	Monthly	0	NA	0	2-5 years	35.9	3	0
1915	724	122.1084057	13.90492974	47.6992411	145.1473765	142.4667007	7.882526968	53.67921219	85.590238	433	0	0	0	0	0	0	0	0	21/09/2013	2013	2013-09	Monthly	0	NA	0	2-5 years	36.7	3	0
1916	724	98.05675	9.513899299	34.19945588	46.17187863	88.35913844	11.64464914	33.3181317	54.07047969	157	0	0	0	0	0	0	0	0	31/10/2013	2013	2013-10	Monthly	0	0	1	2-5 years	36.6	3	0
1917	724	2232.410657	52.20447307	144.8976947	112.4465866	7303.528111	111.7806066	231.3759146	93.27798393	325	1	0	0	0	0	0	0	0	23/11/2013	2013	2013-11	Monthly	0	NA	0	2-5 years	36.1	3	0
1918	725	58.74045243	36.40631932	42.03987105	59.17361296	365.8035339	1074.208991	34.27943471	38.57455218	76.5	0	0	0	0	0	1	0	0	23/11/2013	2013	2013-11	Monthly	0	NA	0	2-5 years	36	3	0
1919	725	311.5341852	126.6939912	153.4944129	398.6328905	1611.277471	2320.014821	95.38625311	271.0644207	549.5	0	0	0	0	0	1	0	0	23/08/2013	2013	2013-08	Monthly	0	NA	1	2-5 years	36.7	3	0
1920	725	421.6725335	97.56893579	121.2312561	324.6638599	1120.465446	1503.185273	162.4547123	172.0216516	541	0	0	0	0	0	1	0	0	20/09/2013	2013	2013-09	Monthly	0	NA	0	2-5 years	36	3	0
1921	725	298.9469454	247.5629714	117.3205704	281.2669884	1075.380417	2117.556519	82.71776636	164.2024856	416.5	0	0	0	0	0	1	0	0	30/10/2013	2013	2013-10	Monthly	0	NA	0	2-5 years	36.4	3	0
1922	726	158.9139026	78.63764974	491.7687242	187.5520101	320.7185045	211.1924076	807.802331	397.7464852	186	0	0	0	0	0	0	1	0	06/07/2013	2013	2013-07	Monthly	0	NA	0	>15 years	36.6	3	0
1923	726	103.8447284	48.05634151	252.728062	115.8626813	178.2907981	168.7447664	447.1230614	232.4898685	135.5	0	0	0	0	0	0	0	0	23/08/2013	2013	2013-08	Monthly	0	NA	0	>15 years	35.5	3	0
1924	726	124.2989931	71.35638587	441.9074818	168.2856132	272.047166	214.7397146	753.4023585	347.3944459	182	0	0	0	0	0	0	1	0	21/09/2013	2013	2013-09	Monthly	0	NA	0	>15 years	35.4	3	0
1925	726	2714.032803	5099.094445	22371.42388	941.0153653	19307.05796	1242.66183	26388.34417	19982.96272	372.5	1	1	1	1	1	1	1	1	23/11/2013	2013	2013-11	Monthly	0	NA	0	>15 years	36.7	3	0
1926	726	663.9768998	1212.690415	9285.409716	337.5248411	6155.131172	408.743241	7929.548603	9701.987065	213	1	1	1	0	0	0	1	1	19/12/2013	2013	2013-12	Monthly	0	NA	0	>15 years	36.2	3	0
1927	727	83.91493204	30.58130823	275.7033404	154.3742217	3409.043018	143.3275507	41.73148573	108.4257683	173	0	0	0	0	0	0	0	0	07/07/2013	2013	2013-07	Monthly	0	NA	1	2-5 years	36.3	3	0
1928	727	77.62131214	30.58130823	214.1100409	152.2342328	2812.178708	158.0086759	47.69312655	105.2981019	188	0	0	0	0	0	0	0	0	23/08/2013	2013	2013-08	Monthly	0	NA	0	2-5 years	37	3	0
1929	727	147.9000677	52.42509983	430.1754247	333.2377062	5309.274541	388.9001474	73.03010003	227.2770912	417.5	0	0	0	0	0	0	0	0	21/09/2013	2013	2013-09	Monthly	0	NA	0	2-5 years	36.6	3	0
1930	727	130.0681447	50.96884705	352.9393826	282.8740468	4280.003813	372.1136915	80.48215106	202.7770378	365.5	0	0	0	0	0	0	0	0	30/10/2013	2013	2013-10	Monthly	0	NA	0	2-5 years	36.2	3	0
1931	727	89.68408362	34.95006655	201.4003125	206.8240866	2542.180862	222.3418768	59.61640819	121.9789893	302	0	0	0	0	0	0	0	0	22/11/2013	2013	2013-11	Monthly	0	NA	0	2-5 years	37	3	0
1932	727	134.7883596	52.42509983	352.9393826	283.9454286	4720.607509	414.3409172	77.50133065	220.5004807	328	0	0	0	0	0	0	0	0	19/12/2013	2013	2013-12	Monthly	0	NA	0	2-5 years	35.6	3	0
1933	728	33.56597282	23.30004437	40.08452821	68.6836579	47.13434891	101.5140019	26.82738369	44.82988496	68	0	0	0	0	0	0	0	0	07/07/2013	2013	2013-07	Monthly	0	NA	0	5-10 years	35.8	3	1
1934	728	59.78938908	33.49381378	71.37001365	130.8374075	105.5399552	148.8958974	47.69312655	98.00021364	179	0	0	0	0	0	0	0	0	23/08/2013	2013	2013-08	Monthly	0	NA	1	5-10 years	36.2	3	1
1935	728	75.52343884	36.40631932	72.34768507	183.2701167	136.2797479	298.4292291	53.65476737	121.9789893	280	0	0	0	0	0	0	0	0	21/09/2013	2013	2013-09	Monthly	0	NA	0	5-10 years	36.2	3	1
1936	728	22.02766966	17.47503328	23.46411408	43.85187389	29.71513301	221.835032	20.86574287	26.06388661	33	0	0	0	0	0	0	0	0	31/10/2013	2013	2013-10	Monthly	0	NA	0	5-10 years	36.6	3	1
1937	728	73.42556554	42.23133042	66.97049226	161.8646501	151.6496443	1029.470491	58.12599799	118.8513229	237	0	0	0	0	0	1	0	0	22/11/2013	2013	2013-11	Monthly	0	NA	0	5-10 years	36.6	3	1
1938	728	76.57237549	40.77507764	87.01275637	141.5351421	133.2057687	360.9247724	68.55886942	263.4749039	181.5	0	0	0	0	0	0	0	0	19/12/2013	2013	2013-12	Monthly	0	NA	0	5-10 years	36.7	3	1
1939	729	93.63776421	36.09398054	62.45952206	251.3204155	320.4128086	434.8041566	35	171.824296	208	0	0	0	0	0	0	0	0	07/07/2013	2013	2013-07	Monthly	0	NA	0	2-5 years	36.3	3	0
1940	729	88.77346477	36.09398054	65.36461611	247.1269625	331.0577524	627.1777333	39.5	169.4378475	225	0	0	0	0	0	0	0	0	23/08/2013	2013	2013-08	Monthly	0	NA	1	2-5 years	37.6	3	0
1941	729	99.71813851	48.64840855	82.7951804	277.2929591	337.4447187	524.8456093	41	198.0752301	284	0	0	0	0	0	0	0	0	21/09/2013	2013	2013-09	Monthly	0	NA	0	2-5 years	37.1	3	0
1942	729	1949.33709	263.6429883	12643.1849	384.3489958	22768.28409	1300.405605	8770.53823	810.7825581	304	1	0	1	0	1	1	1	0	31/10/2013	2013	2013-10	Monthly	0	NA	0	2-5 years	36.7	3	0
1943	729	2159.835287	861.6900633	466.2675949	313.2595267	6652.025386	567.2766443	794	541.7188602	343.5	1	0	0	0	0	0	1	0	23/11/2013	2013	2013-11	Monthly	0	NA	0	2-5 years	37	3	0
1944	729	800.1772578	188.3164202	3576.166649	702.40746	12743.79672	560.6207983	183	259.3274097	223	1	0	0	1	1	0	0	0	19/12/2013	2013	2013-12	Monthly	0	0	1	2-5 years	35.9	3	0
1945	729	135.5923469	65.91074707	101.6782917	246.2881451	424.7332579	490.6993759	38	165.4604332	213	0	0	0	0	0	0	0	0	15/11/2013	2013	2013-11	PCD	1	1	1	2-5 years	38.4	3	0
1946	730	43.00640267	381.1769713	2958.256894	67.62698624	190.5867152	80.1426331	442.6518308	531.4543791	51	0	0	0	0	0	0	0	0	31/10/2013	2013	2013-10	Monthly	0	NA	0	10-15 years	36.9	3	0
1947	731	66.44004514	17.39648502	19.50527779	17.41228086	59.2112996	352.7369494	22.35748635	47.67146926	116.5	0	0	0	0	0	0	0	0	02/07/2013	2013	2013-07	Monthly	0	NA	0	2-5 years	36.6	3	1
1948	731	62.89657606	17.39648502	20.89851192	61.87845342	50.13511499	163.5673272	20.70137625	45.4013993	94	0	0	0	0	0	0	0	0	19/08/2013	2013	2013-08	Monthly	0	NA	0	2-5 years	36.3	3	1
1949	731	90.35846138	32.74632475	33.43761907	107.9511882	86.43985343	266.7191212	31.46609189	71.88554888	330	0	0	0	0	0	0	0	0	21/09/2013	2013	2013-09	Monthly	0	NA	0	2-5 years	35.2	3	1
1950	731	83.71445687	24.55974356	33.7859276	56.82415798	76.93146955	339.8448885	33.12220199	67.34540895	188	0	0	0	0	0	0	0	0	22/10/2013	2013	2013-10	Monthly	0	NA	0	2-5 years	36.7	3	1
1951	731	67.3259124	20.46645297	27.16806549	38.26873483	64.82989007	164.4827598	27.32581664	57.50843911	168.5	0	0	0	0	0	0	0	0	18/11/2013	2013	2013-11	Monthly	0	NA	0	2-5 years	36	3	1
1952	731	65.55417787	20.46645297	27.16806549	17.87556926	63.101093	153.4990766	24.01359645	65.83202898	113	0	0	0	0	0	0	0	0	16/12/2013	2013	2013-12	Monthly	0	NA	0	2-5 years	36.2	3	1
1953	732	60.83832573	66.98762756	624.7320373	67.62698624	89.14539903	145.8585646	62.5972286	211.6387592	71.5	0	0	0	0	0	0	0	0	07/07/2013	2013	2013-07	Monthly	0	NA	0	10-15 years	36.3	3	0
1954	732	90.20855195	66.98762756	579.759152	124.4193792	138.3290675	175.7314835	59.61640819	213.7238702	136.5	0	0	0	0	0	0	0	0	26/08/2013	2013	2013-08	Monthly	0	NA	0	10-15 years	35.5	3	0
1955	732	92.30642525	66.25950117	621.3101873	126.5586726	142.4277065	167.1226659	64.08763881	213.2025924	148	0	0	0	0	0	0	0	0	23/09/2013	2013	2013-09	Monthly	0	NA	1	10-15 years	35.6	3	0
1956	732	127.9702714	107.7627052	999.1801911	164.0049089	225.425147	275.5896108	96.87666331	346.2369406	181	0	0	0	0	0	0	0	0	30/10/2013	2013	2013-10	Monthly	0	NA	0	10-15 years	36	3	0
1957	732	76.57237549	65.53137478	596.3795661	101.9595748	130.1317894	174.2121964	70.04927962	216.8515366	116	0	0	0	0	0	0	0	0	19/12/2013	2013	2013-12	Monthly	0	NA	0	10-15 years	35.6	3	0
1958	733	689.1513794	18583.58182	16362.98573	1095.745437	9379.735433	523.8340852	25090.62855	7657.835571	333	1	1	1	1	1	0	1	1	02/07/2013	2013	2013-07	Monthly	0	NA	1	>15 years	36.3	3	1
1959	733	709.0811758	17656.29051	15325.94663	1102.758479	8378.130519	692.2353199	24140.16364	6749.91376	515	1	1	1	1	1	0	1	1	26/08/2013	2013	2013-08	Monthly	0	NA	0	>15 years	36.2	3	1
1960	733	805.5833476	16763.23887	14839.90611	1070.933042	8085.590158	652.391184	23190.41036	6419.427143	687	1	1	1	1	1	0	1	1	23/09/2013	2013	2013-09	Monthly	0	NA	0	>15 years	36.6	3	1
1961	733	581.1109044	14162.52789	13328.25113	889.8397589	7358.081729	588.5913038	21563.00395	5805.255485	542.5	1	1	1	1	0	0	1	1	18/11/2013	2013	2013-11	Monthly	0	NA	0	>15 years	36.1	3	1
1962	733	570.6215379	14442.99341	13386.27707	759.5740323	7387.796862	507.5269482	21535.81547	5679.100576	413.5	1	1	1	1	0	0	1	1	16/12/2013	2013	2013-12	Monthly	0	NA	0	>15 years	36.2	3	1
1963	734	368.0067295	14104.49832	13927.19509	492.3479832	9739.837793	1546.266943	13320.22998	12557.32827	117	0	1	1	0	1	1	1	1	29/06/2013	2013	2013-06	Monthly	0	NA	1	10-15 years	36.5	4	1
1964	734	190.3483084	9061.543256	10210.08283	361.2022264	7364.555827	897.2081355	8476.584493	8739.062828	116	0	1	1	0	0	1	1	1	26/07/2013	2013	2013-07	Monthly	0	NA	0	10-15 years	36.5	4	1
1965	734	201.8485187	9570.96569	10950.73361	347.608169	7410.643387	966.26295	7947.318654	9462.437168	131.5	0	1	1	0	0	1	1	1	22/08/2013	2013	2013-08	Monthly	0	NA	0	10-15 years	36.4	4	1
1966	734	264.9013958	10481.63379	12870.97635	411.2439128	8171.679002	1191.192326	8798.450944	10101.54509	182	0	1	1	0	1	1	1	1	20/09/2013	2013	2013-09	Monthly	0	NA	0	10-15 years	36.6	4	1
1967	734	466.3533555	10372.30028	12707.52429	960.1986394	10048.8608	1957.642376	9375.204159	9997.115698	160.5	1	1	1	1	1	1	1	1	27/10/2013	2013	2013-10	Monthly	0	NA	0	10-15 years	36.4	4	1
1968	734	188.7620725	6508.837477	7977.159328	685.8842653	6838.094078	940.3586723	6226.614125	6313.305801	131	0	1	1	1	0	1	1	1	20/11/2013	2013	2013-11	Monthly	0	NA	0	10-15 years	36.2	4	1
1969	734	154.6580006	6282.324014	8472.725983	629.1459811	6841.048409	838.4660095	5571.218387	6380.939976	111	0	1	1	1	0	1	1	1	11/12/2013	2013	2013-12	Monthly	0	NA	0	10-15 years	36.7	4	1
1970	735	65.83215617	13.26968777	42.73342713	13.59817143	128.5210877	6.909700642	30.76814141	6.561399692	272.5	0	0	0	0	0	0	0	0	29/06/2013	2013	2013-06	Monthly	0	NA	0	5-10 years	36.5	4	0
1971	735	124.978234	9.831485232	885.6847398	12.52885392	239.352475	16.17667675	10102.8655	14.74793415	347	0	0	0	0	0	0	1	0	26/07/2013	2013	2013-07	Monthly	0	NA	1	5-10 years	36.6	4	0
1972	735	56.06019549	11.68996303	44.11192478	13.13138468	105.0551587	13.45551675	30.76814141	7.447636871	266	0	0	0	0	0	0	0	0	22/08/2013	2013	2013-08	Monthly	0	NA	0	5-10 years	36.1	4	0
1973	735	41.1450976	8.530513564	35.15169006	7.630148135	73.6469154	9.315382514	27.0893419	91.28327566	215	0	0	0	0	0	0	0	0	20/09/2013	2013	2013-09	Monthly	0	NA	0	5-10 years	36.2	4	0
1974	735	52.45999945	10.1102383	47.55816891	10.15070283	96.02980145	7.815743967	28.7615235	10.97057155	248	0	0	0	0	0	0	0	0	27/10/2013	2013	2013-10	Monthly	0	NA	0	5-10 years	36.6	4	0
1975	735	61.71764641	11.53199056	41.35492948	8.699925825	96.75183003	14.52773864	29.43039613	6.193920947	247	0	0	0	0	0	0	0	0	25/11/2013	2013	2013-11	Monthly	0	NA	0	5-10 years	36.2	4	0
1976	736	108.5201949	10.63678122	2671.539675	9.428521744	1544.780152	13.9219217	282.9331265	9.727671396	194	0	0	0	0	0	0	0	0	29/06/2013	2013	2013-06	Monthly	0	NA	1	10-15 years	36.5	4	1
1977	736	150.4367631	8.489195773	2109.525915	9.39275433	1351.637506	13.24178186	228.08557	7.325210641	219	0	0	0	0	0	0	0	0	26/07/2013	2013	2013-07	Monthly	0	NA	0	10-15 years	36.3	4	1
1978	736	169.7235276	12.10868271	2784.480757	7.809640107	1622.398225	12.26570101	303.333742	9.139110133	249	0	0	0	0	0	0	0	0	22/08/2013	2013	2013-08	Monthly	0	NA	0	10-15 years	36.4	4	1
1979	736	146.3222534	7.053469647	2637.92672	12.70784638	1551.639423	11.34697641	293.6350887	15.72756703	261.5	0	0	0	0	0	0	0	0	20/09/2013	2013	2013-09	Monthly	0	NA	1	10-15 years	36.2	4	1
1980	736	165.0947041	7.039463822	2786.130056	10.24464532	1617.705039	10.26760071	304.3370509	13.55759784	263	0	0	0	0	0	0	0	0	27/10/2013	2013	2013-10	Monthly	0	NA	0	10-15 years	36.1	4	1
1981	736	91.03352845	11.68421819	1525.78874	11.94502368	1030.695801	10.77173148	204.006155	128.1850254	158	0	0	0	0	0	0	0	0	12/12/2013	2013	2013-12	Monthly	0	NA	0	10-15 years	36.8	4	1
1982	737	88.82921058	44.54891309	68.63745921	254.6667783	391.7442645	270.8635633	80.00253986	195.2703276	282.5	0	0	0	0	0	0	0	0	29/06/2013	2013	2013-06	Monthly	0	NA	1	5-10 years	36.7	4	0
1983	737	81.69114902	40.37245249	65.36900877	243.8006697	349.7927671	248.9696061	70.20631049	159.5288837	285.5	0	0	0	0	0	0	0	0	25/07/2013	2013	2013-07	Monthly	0	NA	0	5-10 years	36.1	4	0
1984	737	39.65589758	25.05876362	43.03459744	114.5993407	122.9001614	147.7731846	47.34844196	64.5089475	145	0	0	0	0	0	0	0	0	23/08/2013	2013	2013-08	Monthly	0	NA	0	5-10 years	36.5	4	0
1985	737	69.00126179	37.58814542	57.74262441	211.2068505	272.3893001	219.6151343	70.20631049	150.3755871	252	0	0	0	0	0	0	0	0	21/09/2013	2013	2013-09	Monthly	0	NA	0	5-10 years	37	4	0
1986	737	38.06966168	34.80383835	45.75830614	116.7687929	137.0809493	130.5736138	52.24655664	108.0960742	151	0	0	0	0	0	0	0	0	25/10/2013	2013	2013-10	Monthly	0	NA	0	5-10 years	36	4	0
1987	737	99.9328619	47.33322016	79.532294	305.7488003	458.5121407	391.2131159	89.79876923	224.0378312	346	0	0	0	0	0	0	0	0	19/11/2013	2013	2013-11	Monthly	0	NA	0	5-10 years	36.3	4	0
1988	737	73.7599695	37.58814542	52.29520702	207.9478201	316.113396	237.2257807	58.77737622	153.8625572	234.5	0	0	0	0	0	0	0	0	11/12/2013	2013	2013-12	Monthly	0	NA	0	5-10 years	36.7	4	0
1989	738	42.03525144	34.80383835	40.31088874	109.7182737	196.1675654	371.9382644	44.08303217	73.22637284	130	0	0	0	0	0	0	0	0	29/06/2013	2013	2013-06	Monthly	0	NA	1	2-5 years	37.1	4	1
1990	738	72.1737336	55.68614137	55.56365745	181.8825837	357.4740272	873.4886181	66.9409007	115.0700145	211	0	0	0	0	0	1	0	0	25/07/2013	2013	2013-07	Monthly	0	NA	0	2-5 years	36	4	1
1991	738	43.62148734	33.41168482	46.84778962	124.3623229	189.0771714	283.1501991	48.98114685	77.58508551	149	0	0	0	0	0	0	0	0	22/08/2013	2013	2013-08	Monthly	0	NA	1	2-5 years	36.5	4	1
1992	738	39.65589758	30.62737775	45.75830614	114.5993407	150.0800048	155.0885482	50.61385175	74.09811538	146	0	0	0	0	0	0	0	0	21/09/2013	2013	2013-09	Monthly	0	NA	0	2-5 years	36.8	4	1
1993	738	114.208985	50.11752723	102.4114471	396.0111378	567.2315143	494.0769599	101.2277035	171.9134767	417	0	0	0	0	0	0	0	0	25/10/2013	2013	2013-10	Monthly	0	NA	0	2-5 years	36.1	4	1
1994	738	56.31137456	47.33322016	124.2011167	180.7968051	244.6185905	282.6159251	73.47172028	116.8134995	212	0	0	0	0	0	0	0	0	19/11/2013	2013	2013-11	Monthly	0	NA	0	2-5 years	36.7	4	1
1995	738	42.03525144	33.41168482	54.47417397	107.0066865	184.3502421	178.0119798	47.34844196	81.07205565	137.5	0	0	0	0	0	0	0	0	11/12/2013	2013	2013-12	Monthly	0	NA	0	2-5 years	36	4	1
1996	739	211.3829389	3655.418138	4392.820338	10.56915553	4955.282161	9.430916004	6567.217956	1695.086856	206	0	1	1	0	0	0	1	0	21/07/2013	2013	2013-07	Monthly	0	NA	1	5-10 years	36.3	4	1
1997	739	25.20137228	6.95078883	23.43446004	8.687714736	75.81300115	10.64612162	19.39730654	51.95377923	120	0	0	0	0	0	0	0	0	23/08/2013	2013	2013-08	Monthly	0	NA	0	5-10 years	36.1	4	1
1998	739	32.40176436	63.50493431	139.572887	12.17855991	163.1784596	14.20503096	107.6884949	11.29295954	174	0	0	0	0	0	0	0	0	21/09/2013	2013	2013-09	Monthly	0	NA	0	5-10 years	36.4	4	1
1999	739	34.97333296	9.478348405	31.36082153	3.72698242	116.2466018	12.29040569	25.4171603	80.60119021	179.5	0	0	0	0	0	0	0	0	26/10/2013	2013	2013-10	Monthly	0	NA	0	5-10 years	36.6	4	1
[truncated: 3,573 more rows]
